# Supplementary material for: Dynamics of microbiota during mechanical ventilation in aspiration pneumonia
Source: BMC Pulm Med. 2019 Dec 23;19:260. doi: 10.1186/s12890-019-1021-5 (PMC6929358; doi:10.1186/s12890-019-1021-5)
Supplement: Supplementary file 2 — Additional file 2: Appendix S2. In-house database containing 5878 16S rDNA sequences of type strains. [file 12890_2019_1021_MOESM2_ESM.xlsx]

## Sheet: S2 File
e-Appendix 2: In-house database containing 5878 16S rDNA sequences of type strains.
genus	species	ACCESSION
Acidobacterium	Acidobacterium capsulatum	D26171
Geothrix	Geothrix fermentans	U41563
Holophaga	Holophaga foetida	X77215
Acidimicrobium	Acidimicrobium ferrooxidans	U75647
Actinobaculum	Actinobaculum massiliae	AF487679
Actinobaculum	Actinobaculum schaalii	Y10773
Actinobaculum	Actinobaculum suis	S83623
Actinobaculum	Actinobaculum urinale	AJ439453
Actinomyces	Actinomyces bovis	X53224
Actinomyces	Actinomyces bowdenii	AJ234039
Actinomyces	Actinomyces canis	AJ243891
Actinomyces	Actinomyces cardiffensis	AJ421779
Actinomyces	Actinomyces catuli	AJ276805
Actinomyces	Actinomyces coleocanis	AJ249326
Actinomyces	Actinomyces dentalis	AJ697609
Actinomyces	Actinomyces denticolens	X80412
Actinomyces	Actinomyces europaeus	Y08828
Actinomyces	Actinomyces funkei	AJ404889
Actinomyces	Actinomyces georgiae	X80413
Actinomyces	Actinomyces gerencseriae	X80414
Actinomyces	Actinomyces graevenitzii	AJ540309
Actinomyces	Actinomyces hongkongensis	AF433168
Actinomyces	Actinomyces hordeovulneris	X82448
Actinomyces	Actinomyces howellii	X80411
Actinomyces	Actinomyces hyovaginalis	X69616
Actinomyces	Actinomyces israelii	X82450
Actinomyces	Actinomyces marimammalium	AJ276405
Actinomyces	Actinomyces meyeri	X82451
Actinomyces	Actinomyces naeslundii	M33911
Actinomyces	Actinomyces nasicola	AJ508455
Actinomyces	Actinomyces neuii	AM084228
Actinomyces	Actinomyces odontolyticus	X80504
Actinomyces	Actinomyces oricola	AJ507295
Actinomyces	Actinomyces radicidentis	AJ251986
Actinomyces	Actinomyces radingae	X78719
Actinomyces	Actinomyces ruminocola	DQ072005
Actinomyces	Actinomyces slackii	X82452
Actinomyces	Actinomyces suimastitidis	AJ277385
Actinomyces	Actinomyces urogenitalis	AJ243791
Actinomyces	Actinomyces vaccimaxillae	AJ427451
Actinomyces	Actinomyces viscosus	X82453
Arcanobacterium	Arcanobacterium bernardiae	X79224
Arcanobacterium	Arcanobacterium bialowiezense	AJ879696
Arcanobacterium	Arcanobacterium bonasi	AJ879697
Arcanobacterium	Arcanobacterium haemolyticum	AJ234059
Arcanobacterium	Arcanobacterium hippocoleae	AJ300767
Arcanobacterium	Arcanobacterium phocae	X97049
Arcanobacterium	Arcanobacterium pluranimalium	AJ250959
Arcanobacterium	Arcanobacterium pyogenes	M29552
Mobiluncus	Mobiluncus curtisii	AJ427624
Mobiluncus	Mobiluncus mulieris	X53187
Varibaculum	Varibaculum cambriense	AJ491326
Actinokineospora	Actinokineospora auranticolor	AB058396
Actinokineospora	Actinokineospora diospyrosa	AF114797
Actinokineospora	Actinokineospora enzanensis	AB058395
Actinokineospora	Actinokineospora globicatena	AF114798
Actinokineospora	Actinokineospora riparia	X76953
Actinokineospora	Actinokineospora terrae	AB058394
Actinosynnema	Actinosynnema mirum	X84447
Actinosynnema	Actinosynnema pretiosum	AF114800
Lechevalieria	Lechevalieria aerocolonigenes	AB020030
Lechevalieria	Lechevalieria flava	AF114808
Lentzea	Lentzea albida	AB006176
Lentzea	Lentzea albidocapillata	X84321
Lentzea	Lentzea californiensis	AF174435
Lentzea	Lentzea flaviverrucosa	AF183957
Lentzea	Lentzea violacea	AJ242633
Lentzea	Lentzea waywayandensis	AB020029
Saccharothrix	Saccharothrix aerocolonigenes	AB024287
Saccharothrix	Saccharothrix albidocapillata	AJ242634
Saccharothrix	Saccharothrix algeriensis	AY054972
Saccharothrix	Saccharothrix australiensis	X53193
Saccharothrix	Saccharothrix coeruleofusca	X76963
Saccharothrix	Saccharothrix espanaensis	AF114807
Saccharothrix	Saccharothrix longispora	X76964
Saccharothrix	Saccharothrix mutabilis	X76966
Saccharothrix	Saccharothrix syringae	AF114812
Saccharothrix	Saccharothrix tangerinus	AB020031
Saccharothrix	Saccharothrix texasensis	AF114814
Saccharothrix	Saccharothrix xinjiangensis	AY135693
Beutenbergia	Beutenbergia cavernosa	Y18378
Georgenia	Georgenia muralis	X94155
Salana	Salana multivorans	AJ400627
Brevibacterium	Brevibacterium antiquum	AY243344
Brevibacterium	Brevibacterium aurantiacum	X76566
Brevibacterium	Brevibacterium avium	Y17962
Brevibacterium	Brevibacterium casei	X76564
Brevibacterium	Brevibacterium celere	AY228463
Brevibacterium	Brevibacterium citreum	X77436
Brevibacterium	Brevibacterium epidermidis	X76565
Brevibacterium	Brevibacterium frigoritolerans	AM747813
Brevibacterium	Brevibacterium halotolerans	AM747812
Brevibacterium	Brevibacterium iodinum	X83813
Brevibacterium	Brevibacterium linens	X77451
Brevibacterium	Brevibacterium liquwfciens	AJ251417
Brevibacterium	Brevibacterium mcbrellneri	X93594
Brevibacterium	Brevibacterium otitidis	X93593
Brevibacterium	Brevibacterium paucivorans	AJ251463
Brevibacterium	Brevibacterium permense	AY243343
Brevibacterium	Brevibacterium picturae	AJ564859
Brevibacterium	Brevibacterium samyangensis	DQ344485
Actinospica	Actinospica acidiphila	B-24431.
Actinospica	Actinospica robiniae	B-24432.
Catenulispora	Catenulispora acidiphila	B-24433.
Cellulomonas	Cellulomonas biazotea	X79462
Cellulomonas	Cellulomonas bogoriensis	X92152
Cellulomonas	Cellulomonas cellasea	X79459
Cellulomonas	Cellulomonas denverensis	AY501362
Cellulomonas	Cellulomonas fermentans	X79458
Cellulomonas	Cellulomonas fimi	X79460
Cellulomonas	Cellulomonas flavigena	X83799
Cellulomonas	Cellulomonas gelida	X83800
Cellulomonas	Cellulomonas hominis	X82598
Cellulomonas	Cellulomonas humilata	X82449
Cellulomonas	Cellulomonas iranensis	AF064702
Cellulomonas	Cellulomonas persica	AF064701
Cellulomonas	Cellulomonas terrae	AY884570
Cellulomonas	Cellulomonas uda	X83801
Cellulomonas	Cellulomonas xylanilytica	AY303668
Oerskovia	Oerskovia jenensis	AJ314848
Oerskovia	Oerskovia paurometabola	AJ314851
Oerskovia	Oerskovia turbata	X83806
Oerskovia	Oerskovia xanthineolytica	X79453
Tropheryma	Tropheryma whipplei	AF251035
Corynebacterium	Brevibacterium stationis	AJ620367
Corynebacterium	Corynebacterium accolens	X80500
Corynebacterium	Corynebacterium afermentans	X82054
Corynebacterium	Corynebacterium ammoniagenes	X82056
Corynebacterium	Corynebacterium amycolatum	X82057
Corynebacterium	Corynebacterium appendicis	AJ314919
Corynebacterium	Corynebacterium aquilae	AJ496733
Corynebacterium	Corynebacterium argentoratense	X83955
Corynebacterium	Corynebacterium atypicum	AJ441057
Corynebacterium	Corynebacterium aurimucosum	AF220220
Corynebacterium	Corynebacterium auris	X81873
Corynebacterium	Corynebacterium auriscanis	AJ243819
Corynebacterium	Corynebacterium bovis	D38575
Corynebacterium	Corynebacterium callunae	X82053
Corynebacterium	Corynebacterium camporealensis	Y09569
Corynebacterium	Corynebacterium capitovis	AJ297402
Corynebacterium	Corynebacterium casei	AF267152
Corynebacterium	Corynebacterium caspium	AJ566641
Corynebacterium	Corynebacterium ciconiae	AJ555193
Corynebacterium	Corynebacterium confusum	Y15886
Corynebacterium	Corynebacterium coyleae	DMMZ
Corynebacterium	Corynebacterium cystitidis	D37914
Corynebacterium	Corynebacterium diphtheriae	X81911
Corynebacterium	Corynebacterium durum	Z97069
Corynebacterium	Corynebacterium efficiens	AB055963
Corynebacterium	Corynebacterium equi	X80603
Corynebacterium	Corynebacterium falsenii	Y13024
Corynebacterium	Corynebacterium felinum	AJ401282
Corynebacterium	Corynebacterium flavescens	X82060
Corynebacterium	Corynebacterium freneyi	EF462398
Corynebacterium	Corynebacterium glaucum	AJ431634
Corynebacterium	Corynebacterium glucuronolyticum	X86688
Corynebacterium	Corynebacterium glutamicum	X80629
Corynebacterium	Corynebacterium halotolerans	AY226509
Corynebacterium	Corynebacterium hoagii	X82052
Corynebacterium	Corynebacterium imitans	Y09044
Corynebacterium	Corynebacterium jeikeium	U87823
Corynebacterium	Corynebacterium kroppenstedtii	Y10077
Corynebacterium	Corynebacterium kutscheri	D37802
Corynebacterium	Corynebacterium lipophiloflavum	Y09045
Corynebacterium	Corynebacterium macginleyi	X80499
Corynebacterium	Corynebacterium mastitidis	Y09806
Corynebacterium	Corynebacterium matruchotii	X82065
Corynebacterium	Corynebacterium minutissimum	X82064
Corynebacterium	Corynebacterium mooreparkense	AF267148
Corynebacterium	Corynebacterium mucifaciens	Y11200
Corynebacterium	Corynebacterium mycetoides	X82066
Corynebacterium	Corynebacterium phocae	Y10076
Corynebacterium	Corynebacterium pilosum	X81908
Corynebacterium	Corynebacterium propinquum	X81917
Corynebacterium	Corynebacterium pseudodiphtheriticum	X81918
Corynebacterium	Corynebacterium pseudotuberculosis	D38579
Corynebacterium	Corynebacterium renale	M29553
Corynebacterium	Corynebacterium resistens	AB128981
Corynebacterium	Corynebacterium riegelii	Y14651
Corynebacterium	Corynebacterium seminale	X84375
Corynebacterium	Corynebacterium simulans	AJ012837
Corynebacterium	Corynebacterium singulare	Y10999
Corynebacterium	Corynebacterium sphenisci	AJ440964
Corynebacterium	Corynebacterium spheniscorum	AJ429234
Corynebacterium	Corynebacterium striatum	X81910
Corynebacterium	Corynebacterium suicordis	AJ504424
Corynebacterium	Corynebacterium sundsvallense	Y09655
Corynebacterium	Corynebacterium terpenotabidum	AB004730
Corynebacterium	Corynebacterium testudinoris	AJ295841
Corynebacterium	Corynebacterium thomssenii	AF010474
Corynebacterium	Corynebacterium tuberculostearicum	AJ438050
Corynebacterium	Corynebacterium tuscaniae	AY677186
Corynebacterium	Corynebacterium ulcerans	X84256
Corynebacterium	Corynebacterium urealyticum	X81913
Corynebacterium	Corynebacterium variabile	AJ222815
Corynebacterium	Corynebacterium vitaeruminis	X84680
Corynebacterium	Corynebacterium xerosis	X81914
Brachybacterium	Brachybacterium alimentarium	X91031
Brachybacterium	Brachybacterium conglomeratum	X91030
Brachybacterium	Brachybacterium faecium	X83810
Brachybacterium	Brachybacterium fresconis	AJ415378
Brachybacterium	Brachybacterium muris	AJ537574
Brachybacterium	Brachybacterium nesterenkovii	X91033
Brachybacterium	Brachybacterium paraconglomeratum	AJ415377
Brachybacterium	Brachybacterium rhamnosum	AJ415376
Brachybacterium	Brachybacterium sacelli	AJ415384
Brachybacterium	Brachybacterium tyrofermentans	X91657
Dermabacter	Dermabacter hominis	X91034
Demetria	Demetria terragena	Y14152
Dermacoccus	Dermacoccus nishinomiyaensis	X87757
Dermacoccus	Dermacoccus sp	AY894323
Kytococcus	Kytococcus schroeteri	AJ297722
Kytococcus	Kytococcus sedentarius	X87755
Dermatophilus	Dermatophilus chelonae	AJ243919
Dermatophilus	Dermatophilus congolensis	M59057
Kineosphaera	Kineosphaera limosa	AF109792
Dietzia	Dietzia cinnamea	AJ920289
Dietzia	Dietzia kunjamensis	AY972480
Dietzia	Dietzia maris	X81920
Dietzia	Dietzia natronolimnaea	X92157
Dietzia	Dietzia psychralcaliphila	AB049630
Blastococcus	Blastococcus aggregatus	L40614
Blastococcus	Blastococcus saxobsidens	AJ316571
Geodermatophilus	Geodermatophilus obscurus	X92356
Modestobacter	Modestobacter multiseptatus	Y18646
Glycomyces	Glycomyces algeriensis	AY462044
Glycomyces	Glycomyces arizonensis	AY462042
Glycomyces	Glycomyces harbinensis	D85483
Glycomyces	Glycomyces lechevalierae	AY462041
Glycomyces	Glycomyces rutgersensis	D85484
Glycomyces	Glycomyces tenuis	D85482
Stackebrandtia	Stackebrandtia nassauensis	AY650268
Gordonia	Gordonia aichiensis	X81925
Gordonia	Gordonia alkanivorans	Y18054
Gordonia	Gordonia amarae	X80601
Gordonia	Gordonia amicalis	AF101418
Gordonia	Gordonia araii	AB162800
Gordonia	Gordonia bronchialis	X79287
Gordonia	Gordonia desulfuricans	AF101416
Gordonia	Gordonia effusa	AB162799
Gordonia	Gordonia hirsuta	X93485
Gordonia	Gordonia hydrophobica	X87340
Gordonia	Gordonia namibiensis	AF380930
Gordonia	Gordonia nitida	AF148947
Gordonia	Gordonia otitidis	AB122026
Gordonia	Gordonia paraffinivorans	AF432348
Gordonia	Gordonia polyisoprenivorans	Y18310
Gordonia	Gordonia rhizosphera	AB004729
Gordonia	Gordonia rubripertinctus	X81915
Gordonia	Gordonia sihwensis	AJ416151
Gordonia	Gordonia sinesedis	AF380834
Gordonia	Gordonia sputi	X81923
Gordonia	Gordonia terrae	X81922
Gordonia	Gordonia westfalica	AJ312907
Millisia	Millisia brevis	AY534742
Skermania	Skermania piniformis	Z35435
Arsenicicoccus	Arsenicicoccus bolidensis	AJ558133
Intrasporangium	Intrasporangium calvum	AJ566282
Janibacter	Janibacter anophelis	AY837752
Janibacter	Janibacter brevis	AJ310085
Janibacter	Janibacter limosus	Y08539
Janibacter	Janibacter melonis	AY522568
Janibacter	Janibacter terrae	AF176948
Knoellia	Knoellia sinensis	AJ294412
Knoellia	Knoellia subterranea	AJ294413
Ornithinicoccus	Ornithinicoccus hortensis	Y17869
Ornithinimicrobium	Ornithinimicrobium caseinolyticus	AY636111
Ornithinimicrobium	Ornithinimicrobium humiphilum	AJ277650
Oryzihumus	Oryzihumus leptocrescens	AB193172
Serinicoccus	Serinicoccus marinus	AY382898
Terrabacter	Terrabacter terrae	AY944176
Terrabacter	Terrabacter tumescens	X83812
Terracoccus	Terracoccus luteus	Y11928
Tetrasphaera	Lochheadia duodecas	AB072496
Tetrasphaera	Tetrasphaera australiensis	AF125091
Tetrasphaera	Tetrasphaera elongata	AB030911
Tetrasphaera	Tetrasphaera japonica	AF125092
Nostocoidia	Candidatus Nostocoidia limicola	X85211
Jonesia	Jonesia denitrificans	X83811
Jonesia	Jonesia quinghaiensis	AJ626896
Cryptosporangium	Cryptosporangium arvum	D85465
Cryptosporangium	Cryptosporangium aurantiacum	AB047490
Cryptosporangium	Cryptosporangium japonicum	D85466
Cryptosporangium	Cryptosporangium minutisporangium	AB037007
Kineococcus	Kineococcus aurantiacus	D17527
Kineococcus	Kineococcus marinus	DQ200982
Kineococcus	Kineococcus radiotolerans	AF247813
Kineosporia	Kineosporia aurantiaca	X87110
Kineosporia	Kineosporia rhamnosa	AB003935
Kineosporia	Kineosporia succinea	AB003932
Agreia	Agreia bicolorata	AF159363
Agreia	Agreia pratensis	AJ310412
Agrococcus	Agrococcus baldri	AJ309928
Agrococcus	Agrococcus citreus	AJ012826
Agrococcus	Agrococcus jenensis	X92492
Agrococcus	Agrococcus lahaulensis	DQ156908
Agromyces	Agromyces albus	AF503917
Agromyces	Agromyces aurantiacus	AF389342
Agromyces	Agromyces bracchium	AB023359
Agromyces	Agromyces cerinus	X77448
Agromyces	Agromyces hippuratus	D45061
Agromyces	Agromyces humatus	AY618216
Agromyces	Agromyces italicus	AY618215
Agromyces	Agromyces lapidis	AY618217
Agromyces	Agromyces luteolus	AB023356
Agromyces	Agromyces mediolanus	X77449
Agromyces	Agromyces neolithicus	AY507128
Agromyces	Agromyces ramosus	X77447
Agromyces	Agromyces rhizospherae	AB023357
Agromyces	Agromyces salentinus	AY507129
Agromyces	Agromyces subbeticus	AY737778
Agromyces	Agromyces ulmi	AY427830
Clavibacter	Clavibacter michiganensis	U09762
Cryobacterium	Cryobacterium psychrophilum	AJ544063
Curtobacterium	Curtobacterium albidum	AM042692
Curtobacterium	Curtobacterium flaccumfaciens	AJ310414
Curtobacterium	Curtobacterium herbarum	AJ310413
Curtobacterium	Curtobacterium luteum	X77437
Curtobacterium	Curtobacterium pusillum	AJ784400
Frigoribacterium	Frigoribacterium faeni	Y18807
Gulosibacter	Gulosibacter molinativorax	AJ306835
Leifsonia	Leifsonia aquatica	X77450
Leifsonia	Leifsonia aurea	AJ438586
Leifsonia	Leifsonia poae	AF116342
Leifsonia	Leifsonia rubra	AJ438585
Leifsonia	Leifsonia xyli	AB016985
Leucobacter	Leucobacter albus	AB012594
Leucobacter	Leucobacter aridicollis	AJ781047
Leucobacter	Leucobacter chromiireducens	AJ781046
Leucobacter	Leucobacter komagatae	AM042691
Microbacterium	Microbacterium aerolatum	AJ309929
Microbacterium	Microbacterium aoyamense	AB234028
Microbacterium	Microbacterium arabinogalactanolyticum	AB004715
Microbacterium	Microbacterium arborescens	X77443
Microbacterium	Microbacterium aurantiacum	AM182159
Microbacterium	Microbacterium aurum	D21340
Microbacterium	Microbacterium barkeri	X77446
Microbacterium	Microbacterium chocolatum	AM181503
Microbacterium	Microbacterium deminutum	AB234026
Microbacterium	Microbacterium dextranolyticum	D21341
Microbacterium	Microbacterium esteraromaticum	Y17231
Microbacterium	Microbacterium flavescens	Y17232
Microbacterium	Microbacterium foliorum	AJ249780
Microbacterium	Microbacterium gubbeenense	AF263563
Microbacterium	Microbacterium halophilum	AB004714
Microbacterium	Microbacterium hominis	AM181504
Microbacterium	Microbacterium hydrocarbonoxydans	AJ698726
Microbacterium	Microbacterium imperiale	X77442
Microbacterium	Microbacterium keratanolyticum	Y14786
Microbacterium	Microbacterium ketosireducens	AB004724
Microbacterium	Microbacterium kitamiense	AM181505
Microbacterium	Microbacterium koreense	AY962574
Microbacterium	Microbacterium lacticum	X77441
Microbacterium	Microbacterium laevaniformans	D21344
Microbacterium	Microbacterium liquefaciens	X77444
Microbacterium	Microbacterium luteolum	AB004718
Microbacterium	Microbacterium maritypicum	AJ853910
Microbacterium	Microbacterium natoriense	AY566291
Microbacterium	Microbacterium oleivorans	AJ698725
Microbacterium	Microbacterium oxydans	Y17227
Microbacterium	Microbacterium paraoxydans	AJ491806
Microbacterium	Microbacterium phyllosphaerae	AJ277840
Microbacterium	Microbacterium pumilum	AB234027
Microbacterium	Microbacterium resistens	Y14699
Microbacterium	Microbacterium saperdae	AB004719
Microbacterium	Microbacterium schleiferi	AB004723
Microbacterium	Microbacterium terrae	Y17238
Microbacterium	Microbacterium terregens	Y17239
Microbacterium	Microbacterium testaceum	X77445
Microbacterium	Microbacterium thalassium	AM181507
Microbacterium	Microbacterium trichotecenolyticum	AB004722
Microbacterium	Microbacterium ulmi	AY062021
Microbacterium	Microbacterium xylanilyticum	AJ853908
Microcella	Microcella putealis	AJ717388
Mycetocola	Mycetocola lacteus	AB012648
Mycetocola	Mycetocola saprophilus	AB012647
Mycetocola	Mycetocola tolaasinivorans	AB012646
Okibacterium	Okibacterium fritillariae	AB042094
Plantibacter	Plantibacter flavus	AJ310417
Rathayibacter	Rathayibacter caricis	AF159364
Rathayibacter	Rathayibacter festucae	AF159365
Rathayibacter	Rathayibacter iranicus	AM410684
Rathayibacter	Rathayibacter rathayi	X77439
Rathayibacter	Rathayibacter toxicus	D84127
Rathayibacter	Rathayibacter tritici	X77438
Rhodoglobus	Rhodoglobus vestalii	AJ459101
Subtercola	Subtercola boreus	AF224722
Subtercola	Subtercola frigoramans	AF224723
Zimmermannella	Zimmermannella alba	AB012590
Zimmermannella	Zimmermannella bifida	AB012595
Zimmermannella	Zimmermannella faecalis	AB012591
Salinibacterium	Salinibacterium amurskyense	AF539697
Acaricomes	Acariicomes phytoseiuli	AJ812213
Arthrobacter	Arthrobacter agilis	X80748
Arthrobacter	Arthrobacter albus	AJ243421
Arthrobacter	Arthrobacter ardleyensis	AJ551163
Arthrobacter	Arthrobacter arilaitensis	AJ609628
Arthrobacter	Arthrobacter atrocyaneus	X80746
Arthrobacter	Arthrobacter aurescens	X83405
Arthrobacter	Arthrobacter bergerei	AJ609630
Arthrobacter	Arthrobacter castelli	AJ639826
Arthrobacter	Arthrobacter chlorophenolicus	AF102267
Arthrobacter	Arthrobacter citreus	X80737
Arthrobacter	Arthrobacter creatinolyticus	D88211
Arthrobacter	Arthrobacter crystallopoietes	X80738
Arthrobacter	Arthrobacter cumminsii	X93354
Arthrobacter	Arthrobacter flavus	AJ242532
Arthrobacter	Arthrobacter gandavensis	AJ316140
Arthrobacter	Arthrobacter gangotriensis	AJ606061
Arthrobacter	Arthrobacter globiformis	X80736
Arthrobacter	Arthrobacter histidinolovorans	X83406
Arthrobacter	Arthrobacter ilicis	X83407
Arthrobacter	Arthrobacter kerguelensis	AJ606062
Arthrobacter	Arthrobacter koreensis	AY116496
Arthrobacter	Arthrobacter luteolus	AJ243422
Arthrobacter	Arthrobacter methylotrophus	AF235090
Arthrobacter	Arthrobacter monumenti	AJ315070
Arthrobacter	Arthrobacter mysorens	AJ617482
Arthrobacter	Arthrobacter nasiphocae	AJ292364
Arthrobacter	Arthrobacter nicotianae	X80739
Arthrobacter	Arthrobacter nicotinovorans	X80743
Arthrobacter	Arthrobacter nitroguajacolicus	AJ512504
Arthrobacter	Arthrobacter oxydans	X83408
Arthrobacter	Arthrobacter parietis	AJ639830
Arthrobacter	Arthrobacter pascens	X80740
Arthrobacter	Arthrobacter pigmenti	AJ639827
Arthrobacter	Arthrobacter polychromogenes	X80741
Arthrobacter	Arthrobacter protophormiae	X80745
Arthrobacter	Arthrobacter psychrolactophilus	AF134179
Arthrobacter	Arthrobacter psychrophenolicus	AJ616763
Arthrobacter	Arthrobacter ramosus	X80742
Arthrobacter	Arthrobacter rhombi	Y15885
Arthrobacter	Arthrobacter roseus	AJ278870
Arthrobacter	Arthrobacter russicus	AB071950
Arthrobacter	Arthrobacter scleromae	AF330692
Arthrobacter	Arthrobacter stackebrandtii	AJ640198
Arthrobacter	Arthrobacter sulfonivorans	AF235091
Arthrobacter	Arthrobacter sulfureus	X83409
Arthrobacter	Arthrobacter tecti	AJ639829
Arthrobacter	Arthrobacter tumbae	AJ315069
Arthrobacter	Arthrobacter uratoxydans	X83410
Arthrobacter	Arthrobacter ureafaciens	X80744
Arthrobacter	Arthrobacter woluwensis	X93353
Citricoccus	Citricoccus alkalitolerans	AY376164
Citricoccus	Citricoccus muralis	AJ344143
Kocuria	Kocuria aegyptia	DQ059617
Kocuria	Kocuria carniphila	AJ622907
Kocuria	Kocuria himachalensis	AY987383
Kocuria	Kocuria kristinae	X80749
Kocuria	Kocuria marina	AY211385
Kocuria	Kocuria palustris	Y16263
Kocuria	Kocuria polaris	AJ278868
Kocuria	Kocuria rhizophila	Y16264
Kocuria	Kocuria rosea	Y11330
Kocuria	Kocuria varians	X87754
Micrococcus	Micrococcus antarcticus	AJ005932
Micrococcus	Micrococcus luteus	AF542073
Micrococcus	Micrococcus lylae	X80750
Nesterenkonia	Nesterenkonia aethiopica	AY574575
Nesterenkonia	Nesterenkonia halobia	X80747
Nesterenkonia	Nesterenkonia halotolerans	AY226508
Nesterenkonia	Nesterenkonia lacusekhoensis	AJ290397
Nesterenkonia	Nesterenkonia lutea	AY588278
Nesterenkonia	Nesterenkonia sandarakina	AY588277
Nesterenkonia	Nesterenkonia xinjiangensis	AY226510
Renibacterium	Renibacterium salmoninarum	X51601
Rothia	Rothia aeria	AB071952
Rothia	Rothia amarae	AY043359
Rothia	Rothia dentocariosa	M59055
Rothia	Rothia mucilaginosa	X95483
Rothia	Rothia nasimurium	AJ131121
Yania	Yania flava	AY684123
Yania	Yania halotolerans	AY228479
Actinocatenispora	Actinocatenispora thailandica	AB107233
Actinoplanes	Actinoplanes auranticolor	U58526
Actinoplanes	Actinoplanes brasiliensis	X93185
Actinoplanes	Actinoplanes campanulatus	AB036995
Actinoplanes	Actinoplanes capillaceus	AB013495
Actinoplanes	Actinoplanes consettensis	AB036996
Actinoplanes	Actinoplanes cyaneus	X93186
Actinoplanes	Actinoplanes deccanensis	AJ277565
Actinoplanes	Actinoplanes derwentensis	AB036999
Actinoplanes	Actinoplanes digitatis	AB037000
Actinoplanes	Actinoplanes durhamensis	AB037001
Actinoplanes	Actinoplanes ferrugineus	AB037002
Actinoplanes	Actinoplanes globisporus	AB037003
Actinoplanes	Actinoplanes humidus	AB037004
Actinoplanes	Actinoplanes italicus	AB037005
Actinoplanes	Actinoplanes lobatus	AB037006
Actinoplanes	Actinoplanes missouriensis	AB037008
Actinoplanes	Actinoplanes palleronii	AB037009
Actinoplanes	Actinoplanes philippinensis	U58525
Actinoplanes	Actinoplanes rectilineatus	AB037010
Actinoplanes	Actinoplanes regularis	X93188
Actinoplanes	Actinoplanes teichomyceticus	AJ865472
Actinoplanes	Actinoplanes utahensis	AB037012
Asanoa	Asanoa ferruginea	AF152108
Asanoa	Asanoa iriomotensis	AB112081
Asanoa	Asanoa ishikariensis	AJ294715
Catellatospora	Catellatospora bangladeshensis	AB200233
Catellatospora	Catellatospora chokoriensis	AB200231
Catellatospora	Catellatospora citrea	X93198
Catellatospora	Catellatospora coxensis	AB200232
Catellatospora	Catellatospora ferruginea	X93199
Catellatospora	Catellatospora koreensis	AF171700
Catellatospora	Catellatospora methionotrophica	AF152107
Catellatospora	Catellatospora tsunoense	X93200
Catenuloplanes	Catenuloplanes atrovinosus	AJ294716
Catenuloplanes	Catenuloplanes crispus	AB024701
Catenuloplanes	Catenuloplanes indicus	AJ294717
Catenuloplanes	Catenuloplanes japonicus	AJ865470
Catenuloplanes	Catenuloplanes nepalensis	D85476
Catenuloplanes	Catenuloplanes niger	D14643
Dactylosporangium	Dactylosporangium aurantiacum	U58528
Dactylosporangium	Dactylosporangium fulvum	X93192
Dactylosporangium	Dactylosporangium matsuzakiense	X93193
Dactylosporangium	Dactylosporangium roseum	X93194
Dactylosporangium	Dactylosporangium thailandense	X92630
Dactylosporangium	Dactylosporangium vinaceum	X93196
Longispora	Longispora albida	AB089241
Micromonospora	Micromonospora aurantiaca	X92604
Micromonospora	Micromonospora auratinigra	AB159779
Micromonospora	Micromonospora carbonacea	X92599
Micromonospora	Micromonospora chalcea	X92609
Micromonospora	Micromonospora chersina	X92628
Micromonospora	Micromonospora citrea	X92617
Micromonospora	Micromonospora coerulea	X92598
Micromonospora	Micromonospora eburnea	AB107231
Micromonospora	Micromonospora echinaurantiaca	X92618
Micromonospora	Micromonospora echinofusca	X92625
Micromonospora	Micromonospora echinospora	X92608
Micromonospora	Micromonospora endolithica	AJ560635
Micromonospora	Micromonospora fulviviridis	X92620
Micromonospora	Micromonospora halophytica	X92601
Micromonospora	Micromonospora inositola	X92610
Micromonospora	Micromonospora inyonensis	X92629
Micromonospora	Micromonospora matsumotoense	AF152109
Micromonospora	Micromonospora mirobrigensis	AJ626950
Micromonospora	Micromonospora olivasterospora	X92613
Micromonospora	Micromonospora peucetia	X92603
Micromonospora	Micromonospora purpurea	X92595
Micromonospora	Micromonospora purpureochromogenes	X92605
Micromonospora	Micromonospora rhodorangea	X92612
Micromonospora	Micromonospora rosaria	X92631
Micromonospora	Micromonospora sagamiensis	X92624
Micromonospora	Micromonospora viridifaciens	X92623
Pilimelia	Pilimelia anulata	X93189
Pilimelia	Pilimelia terevasa	X93190
Polymorphospora	Polymorphospora ruber	AB223089
Spirilliplanes	Spirilliplanes yamanashiensis	D63912
unclassified_Micromonosporaceae	Couchioplanes caeruleus	X93202
Verrucosispora	Verrucosispora gifhornensis	Y15523
Virgisporangium	Virgisporangium aurantiacum	AB006169
Virgisporangium	Virgisporangium ochraceum	AB006167
Mycobacterium	Mycobacterium abscessus	AJ536038
Mycobacterium	Mycobacterium africanum	AF480605
Mycobacterium	Mycobacterium agri	AJ429045
Mycobacterium	Mycobacterium aichiense	X55598
Mycobacterium	Mycobacterium alvei	AF023664
Mycobacterium	Mycobacterium arupense	DQ157760
Mycobacterium	Mycobacterium asiaticum	X55604
Mycobacterium	Mycobacterium aubagnense	AY859683
Mycobacterium	Mycobacterium aurum	X55595
Mycobacterium	Mycobacterium austroafricanum	X93182
Mycobacterium	Mycobacterium avium	AJ536037
Mycobacterium	Mycobacterium bohemicum	U84502
Mycobacterium	Mycobacterium bonickei	AY012573
Mycobacterium	Mycobacterium botniense	AJ012756
Mycobacterium	Mycobacterium branderi	X82234
Mycobacterium	Mycobacterium brisbanense	AY012577
Mycobacterium	Mycobacterium brumae	AF480576
Mycobacterium	Mycobacterium canariasense	AY255478
Mycobacterium	Mycobacterium caprae	L27512
Mycobacterium	Mycobacterium celatum	L08169
Mycobacterium	Mycobacterium chelonae	X82236
Mycobacterium	Mycobacterium chimaera	AJ548480
Mycobacterium	Mycobacterium chitae	X55603
Mycobacterium	Mycobacterium chlorophenolicum	X79292
Mycobacterium	Mycobacterium chubuense	X55596
Mycobacterium	Mycobacterium columbiae	AM062764
Mycobacterium	Mycobacterium conceptionense	AY859684
Mycobacterium	Mycobacterium confluentis	X63608
Mycobacterium	Mycobacterium conspicuum	X88922
Mycobacterium	Mycobacterium cookii	X53896
Mycobacterium	Mycobacterium cosmeticum	AY449728
Mycobacterium	Mycobacterium diernhoferi	X55593
Mycobacterium	Mycobacterium doricum	AF264700
Mycobacterium	Mycobacterium duvalii	U94745
Mycobacterium	Mycobacterium elephantis	AJ010747
Mycobacterium	Mycobacterium fallax	M29562
Mycobacterium	Mycobacterium farcinogenes	AF055333
Mycobacterium	Mycobacterium flavescens	M29561
Mycobacterium	Mycobacterium florentinum	AJ616230
Mycobacterium	Mycobacterium fluoranthenivorans	AJ617741
Mycobacterium	Mycobacterium fortuitum	X52933
Mycobacterium	Mycobacterium frederiksbergense	AJ276274
Mycobacterium	Mycobacterium gadium	X55594
Mycobacterium	Mycobacterium gastri	X52919
Mycobacterium	Mycobacterium genavense	X60070
Mycobacterium	Mycobacterium gilvum	X55599
Mycobacterium	Mycobacterium goodii	Y12872
Mycobacterium	Mycobacterium gordonae	M29563
Mycobacterium	Mycobacterium haemophilum	L24800
Mycobacterium	Mycobacterium hassiacum	U49401
Mycobacterium	Mycobacterium heckeshornense	AF174290
Mycobacterium	Mycobacterium heidelbergense	AJ000684
Mycobacterium	Mycobacterium hiberniae	X67096
Mycobacterium	Mycobacterium hodleri	X93184
Mycobacterium	Mycobacterium holsaticum	AJ310467
Mycobacterium	Mycobacterium houstonense	AY012579
Mycobacterium	Mycobacterium immunogenum	AY457080
Mycobacterium	Mycobacterium interjectum	AF014935
Mycobacterium	Mycobacterium intermedium	X67847
Mycobacterium	Mycobacterium intracellulare	X52927
Mycobacterium	Mycobacterium kansasii	M29575
Mycobacterium	Mycobacterium komossense	X55591
Mycobacterium	Mycobacterium kubicae	AF133902
Mycobacterium	Mycobacterium lacus	AF406783
Mycobacterium	Mycobacterium lentiflavum	X80769
Mycobacterium	Mycobacterium leprae	X55587
Mycobacterium	Mycobacterium mageritense	AJ699399
Mycobacterium	Mycobacterium malmoense	M61666
Mycobacterium	Mycobacterium marinum	AF456240
Mycobacterium	Mycobacterium massiliense	AY593980
Mycobacterium	Mycobacterium microti	AF480584
Mycobacterium	Mycobacterium montefiorense	AF330038
Mycobacterium	Mycobacterium moriokaense	AJ429044
Mycobacterium	Mycobacterium mucogenicum	X80771
Mycobacterium	Mycobacterium murale	AM056053
Mycobacterium	Mycobacterium nebraskense	AY368456
Mycobacterium	Mycobacterium neoaurum	M29564
Mycobacterium	Mycobacterium neworleansense	AY012575
Mycobacterium	Mycobacterium nonchromogenicum	M29565
Mycobacterium	Mycobacterium novocastrense	U96747
Mycobacterium	Mycobacterium obuense	X55597
Mycobacterium	Mycobacterium palustre	AJ308603
Mycobacterium	Mycobacterium parafortuitum	X93183
Mycobacterium	Mycobacterium parascrofulaceum	AY337273
Mycobacterium	Mycobacterium parmense	AF466821
Mycobacterium	Mycobacterium peregrinum	AF058712
Mycobacterium	Mycobacterium phlei	M29566
Mycobacterium	Mycobacterium phocaicum	AY859682
Mycobacterium	Mycobacterium pinnipedii	AF502574
Mycobacterium	Mycobacterium porcinum	AF480588
Mycobacterium	Mycobacterium poriferae	AF480589
Mycobacterium	Mycobacterium pseudoshottsii	AY570988
Mycobacterium	Mycobacterium psychrotolerans	AJ534886
Mycobacterium	Mycobacterium pulveris	AJ429046
Mycobacterium	Mycobacterium pyrenivorans	AJ431371
Mycobacterium	Mycobacterium rhodesiae	AJ429047
Mycobacterium	Mycobacterium scrofulaceum	AF480604
Mycobacterium	Mycobacterium senegalense	M29567
Mycobacterium	Mycobacterium septicum	AF111809
Mycobacterium	Mycobacterium shimoidei	X82459
Mycobacterium	Mycobacterium shottsii	AY005147
Mycobacterium	Mycobacterium simiae	X52931
Mycobacterium	Mycobacterium smegmatis	AJ131761
Mycobacterium	Mycobacterium sphagni	X55590
Mycobacterium	Mycobacterium szulgai	X52926
Mycobacterium	Mycobacterium terrae	M29568
Mycobacterium	Mycobacterium thermoresistibile	M29570
Mycobacterium	Mycobacterium tokaiense	AF480590
Mycobacterium	Mycobacterium triplex	U57632
Mycobacterium	Mycobacterium triviale	X88924
Mycobacterium	Mycobacterium tuberculosis	X55588
Mycobacterium	Mycobacterium tusciae	AF058299
Mycobacterium	Mycobacterium ulcerans	Z13990
Mycobacterium	Mycobacterium vaccae	X55601
Mycobacterium	Mycobacterium vanbaalenii	X84977
Mycobacterium	Mycobacterium wolinskyi	Y12873
Mycobacterium	Mycobacterium xenopi	M61664
Quadrisphaera	Quadrisphaera granulorum	AY831385
Micropolyspora	Microcella alkaliphila	AJ717385
Nocardia	Nocardia abscessus	AF218292
Nocardia	Nocardia africana	AF277198
Nocardia	Nocardia alba	AY222321
Nocardia	Nocardia aobensis	AB126876
Nocardia	Nocardia araoensis	AB108779
Nocardia	Nocardia arthritidis	AB108781
Nocardia	Nocardia asiatica	AB092566
Nocardia	Nocardia asteroides	X84850
Nocardia	Nocardia beijingensis	AF154129
Nocardia	Nocardia brasiliensis	X80591
Nocardia	Nocardia brevicatena	X80600
Nocardia	Nocardia caishijiensis	AF459443
Nocardia	Nocardia carnea	X80602
Nocardia	Nocardia cerradoensis	AF060790
Nocardia	Nocardia concava	AB126880
Nocardia	Nocardia corynebacterioides	X80615
Nocardia	Nocardia crassostreae	Z37989
Nocardia	Nocardia cummidelens	AF277202
Nocardia	Nocardia cyriacigeorgica	AF282889
Nocardia	Nocardia elegans	AJ854057
Nocardia	Nocardia exalbida	AB187522
Nocardia	Nocardia farcinica	X80595
Nocardia	Nocardia flavorosea	Z46754
Nocardia	Nocardia fluminea	AF277204
Nocardia	Nocardia globerula	AF430065
Nocardia	Nocardia harenosa	DQ282122
Nocardia	Nocardia higoensis	AB108778
Nocardia	Nocardia ignorata	B-24141.
Nocardia	Nocardia inohanensis	AB092560
Nocardia	Nocardia jejuensis	AY964666
Nocardia	Nocardia jiangxiensis	AY639902
Nocardia	Nocardia kruczakiae	AY441974
Nocardia	Nocardia lijiangensis	AY779043
Nocardia	Nocardia miyunensis	AY639901
Nocardia	Nocardia neocaledoniensis	AY282603
Nocardia	Nocardia niigatensis	AB092563
Nocardia	Nocardia nova	X80593
Nocardia	Nocardia otitidiscaviarum	X80599
Nocardia	Nocardia paucivorans	AF179865
Nocardia	Nocardia pneumoniae	AB108780
Nocardia	Nocardia pseudobrasiliensis	X84857
Nocardia	Nocardia pseudovaccinii	AF430046
Nocardia	Nocardia puris	AJ508748
Nocardia	Nocardia salmonicida	Z46750
Nocardia	Nocardia seriolae	X80592
Nocardia	Nocardia shimofusensis	AB108775
Nocardia	Nocardia sienata	AB121770
Nocardia	Nocardia soli	AF277223
Nocardia	Nocardia sp	AB162801
Nocardia	Nocardia sulphurea	AF051343
Nocardia	Nocardia takedensis	AB158277
Nocardia	Nocardia tenerifensis	AJ556157
Nocardia	Nocardia testacea	AB121769
Nocardia	Nocardia thailandica	AB126874
Nocardia	Nocardia transvalensis	X80598
Nocardia	Nocardia uniformis	Z46752
Nocardia	Nocardia vaccinii	X80597
Nocardia	Nocardia vermiculata	AB126873
Nocardia	Nocardia veterana	AF278572
Nocardia	Nocardia vinacea	AB024312
Nocardia	Nocardia xishanensis	AY333115
Nocardia	Nocardia yamanashiensis	AB092561
Rhodococcus	Rhodococcus aetherivorans	AF447391
Rhodococcus	Rhodococcus baikonurensis	AB071951
Rhodococcus	Rhodococcus coprophilus	X81928
Rhodococcus	Rhodococcus erythropolis	X81929
Rhodococcus	Rhodococcus fascians	X81930
Rhodococcus	Rhodococcus globerulus	X80619
Rhodococcus	Rhodococcus gordoniae	AY233201
Rhodococcus	Rhodococcus jostii	AB046357
Rhodococcus	Rhodococcus koreensis	AF124342
Rhodococcus	Rhodococcus kroppenstedtii	AY726605
Rhodococcus	Rhodococcus maanshanensis	AF416566
Rhodococcus	Rhodococcus marinonascens	X80617
Rhodococcus	Rhodococcus opacus	X80630
Rhodococcus	Rhodococcus percolatus	X92114
Rhodococcus	Rhodococcus phenolicus	AY533293
Rhodococcus	Rhodococcus pyridinivorans	AF173005
Rhodococcus	Rhodococcus rhodnii	X81935
Rhodococcus	Rhodococcus rhodochrous	X81921
Rhodococcus	Rhodococcus ruber	X80625
Rhodococcus	Rhodococcus sp	AY525785
Rhodococcus	Rhodococcus triatomae	AJ854055
Rhodococcus	Rhodococcus tukisamuensis	AB067734
Rhodococcus	Rhodococcus wratislaviensis	Z37138
Rhodococcus	Rhodococcus yunnanensis	AY602219
Rhodococcus	Rhodococcus zopfii	X81934
Actinopolymorpha	Actinopolymorpha singaporensis	AF237815
Aeromicrobium	Aeromicrobium alkaliterrae	AY822044
Aeromicrobium	Aeromicrobium erythreum	AF005021
Aeromicrobium	Aeromicrobium fastidiosum	Z78209
Aeromicrobium	Aeromicrobium marinum	AY166703
Friedmanniella	Friedmanniella antarctica	Z78206
Friedmanniella	Friedmanniella capsulata	AF084529
Friedmanniella	Friedmanniella lacustris	AJ132943
Friedmanniella	Friedmanniella spumicola	AF062535
Kribbella	Kribbella alba	AY082062
Kribbella	Kribbella antibiotica	AY082063
Kribbella	Kribbella flavida	AF005017
Kribbella	Kribbella jejuensis	AY253866
Kribbella	Kribbella karoonensis	AY995146
Kribbella	Kribbella koreensis	Y09159
Kribbella	Kribbella lupini	AJ811962
Kribbella	Kribbella sandramycini	AF005020
Kribbella	Kribbella solani	AY253862
Kribbella	Kribbella swartbergensis	AY995147
Kribbella	Kribbella yunnanensis	AY082061
Marmoricola	Marmoricola aurantiacus	Y18629
Micropruina	Micropruina glycogenica	AB012607
Nocardioides	Nocardioides aestuarii	AY423719
Nocardioides	Nocardioides albus	X53211
Nocardioides	Nocardioides alkalitolerans	AY633969
Nocardioides	Nocardioides aquiterrae	AF529063
Nocardioides	Nocardioides dubius	AY928902
Nocardioides	Nocardioides ganghwensis	AY423718
Nocardioides	Nocardioides jensenii	Z78210
Nocardioides	Nocardioides kongjuensis	DQ218275
Nocardioides	Nocardioides kribbensis	AY835924
Nocardioides	Nocardioides lentus	DQ121389
Nocardioides	Nocardioides luteus	X53212
Nocardioides	Nocardioides nitrophenolicus	AF005024
Nocardioides	Nocardioides oleivorans	AJ698724
Nocardioides	Nocardioides plantarum	Z78211
Nocardioides	Nocardioides sp	AB087721
Propionicicella	Propionicicella superfundia	DQ176646
Propionicimonas	Propionicimonas paludicola	AB078858
Nocardiopsis	Nocardiopsis aegyptia	AJ539401
Nocardiopsis	Nocardiopsis alba	X97883
Nocardiopsis	Nocardiopsis alkaliphila	AY230848
Nocardiopsis	Nocardiopsis baichengensis	AY619716
Nocardiopsis	Nocardiopsis chromatogenes	AY619715
Nocardiopsis	Nocardiopsis composta	AF360734
Nocardiopsis	Nocardiopsis dassonvillei	X97882
Nocardiopsis	Nocardiopsis gilva	AY619712
Nocardiopsis	Nocardiopsis halophila	AJ421018
Nocardiopsis	Nocardiopsis halotolerans	AJ290448
Nocardiopsis	Nocardiopsis kunsanensis	AF195412
Nocardiopsis	Nocardiopsis listeri	X97887
Nocardiopsis	Nocardiopsis lucentensis	X97888
Nocardiopsis	Nocardiopsis metallicus	AJ420769
Nocardiopsis	Nocardiopsis prasina	X97884
Nocardiopsis	Nocardiopsis pyridinolyticus	U61298
Nocardiopsis	Nocardiopsis rhodophaea	AY619714
Nocardiopsis	Nocardiopsis rosea	AY619713
Nocardiopsis	Nocardiopsis salina	AY373031
Nocardiopsis	Nocardiopsis simplex	M37693
Nocardiopsis	Nocardiopsis sp	AY028325
Nocardiopsis	Nocardiopsis synnemataformans	Y13593
Nocardiopsis	Nocardiopsis trehalosi	AF105972
Nocardiopsis	Nocardiopsis tropica	AF105971
Nocardiopsis	Nocardiopsis umidischolae	AY036001
Nocardiopsis	Nocardiopsis xinjiangensis	AF251709
Streptomonospora	Streptomonospora alba	AF462347
Streptomonospora	Streptomonospora salina	AF178988
Thermobifida	Thermobifida alba	AF028247
Thermobifida	Thermobifida cellulosilytica	AJ298058
Thermobifida	Thermobifida fusca	AF002264
Cellulosimicrobium	Cellulosimicrobium cellulans	X79455
Cellulosimicrobium	Cellulosimicrobium funkei	AY501364
Cellulosimicrobium	Cellulosimicrobium variabile	AJ298873
Isoptericola	Isoptericola halotolerans	AY789835
Isoptericola	Isoptericola hypogeus	AJ854061
Myceligenerans	Myceligenerans xiligouense	AY354285
Promicromonospora	Promicromonospora aerolata	AJ487303
Promicromonospora	Promicromonospora citrea	X83808
Promicromonospora	Promicromonospora enterophila	X83807
Promicromonospora	Promicromonospora pachnodae	AF105422
Promicromonospora	Promicromonospora sukumoe	AJ272024
Promicromonospora	Promicromonospora vindobonensis	AJ487302
Xylanibacterium	Xylanibacterium ulmi	AY273185
Xylanimonas	Xylanimonas cellulosilytica	AF403541
Brooklawnia	Brooklawnia cerclae	DQ196625
Jiangella	Jiangella gansuensis	AY631071
Luteococcus	Luteococcus japonicus	Z78208
Luteococcus	Luteococcus peritonei	AJ132334
Luteococcus	Luteococcus sanguinis	AJ416758
Microlunatus	Microlunatus phosphovorus	Z78207
Propionibacterium	Propionibacterium acidipropionici	AJ704569
Propionibacterium	Propionibacterium acnes	X53218
Propionibacterium	Propionibacterium australiense	AF225962
Propionibacterium	Propionibacterium avidum	AJ003055
Propionibacterium	Propionibacterium cyclohexanicum	D82046
Propionibacterium	Propionibacterium freudenreichii	X53217
Propionibacterium	Propionibacterium granulosum	AJ003057
Propionibacterium	Propionibacterium jensenii	AJ704571
Propionibacterium	Propionibacterium microaerophilum	AF234623
Propionibacterium	Propionibacterium propionicum	AJ003058
Propionibacterium	Propionibacterium thoenii	X53220
Propioniferax	Propioniferax innocua	AF227165
Propionimicrobium	Propionimicrobium lymphophilum	AJ003056
Tessaracoccus	Tessaracoccus bendigoensis	AF038504
Actinoalloteichus	Actinoalloteichus cyanogriseus	AB006178
Actinoalloteichus	Actinoalloteichus spitiensis	AY426714
Actinopolyspora	Actinopolyspora halophila	X54287
Actinopolyspora	Actinopolyspora iraqiensis	EF372522
Actinopolyspora	Actinopolyspora mortivallis	Z22730
Amycolatopsis	Amycolatopsis alba	AF051340
Amycolatopsis	Amycolatopsis albidoflavus	AJ252832
Amycolatopsis	Amycolatopsis azurea	X53199
Amycolatopsis	Amycolatopsis balhimycina	AJ508239
Amycolatopsis	Amycolatopsis coloradensis	AF051341
Amycolatopsis	Amycolatopsis decaplanina	AJ508237
Amycolatopsis	Amycolatopsis fastidiosa	X53200
Amycolatopsis	Amycolatopsis halotolerans	DQ000196
Amycolatopsis	Amycolatopsis japonica	AJ508236
Amycolatopsis	Amycolatopsis kentuckyensis	AY183357
Amycolatopsis	Amycolatopsis keratiniphila	AJ278496
Amycolatopsis	Amycolatopsis lexingtonensis	AY183358
Amycolatopsis	Amycolatopsis lurida	AJ577997
Amycolatopsis	Amycolatopsis mediterranei	X76957
Amycolatopsis	Amycolatopsis methanolica	X54274
Amycolatopsis	Amycolatopsis minnesotensis	DQ076482
Amycolatopsis	Amycolatopsis orientalis	X76958
Amycolatopsis	Amycolatopsis palatopharyngis	AF479268
Amycolatopsis	Amycolatopsis plumensis	AY262825
Amycolatopsis	Amycolatopsis pretoriensis	AY183356
Amycolatopsis	Amycolatopsis rifamycinica	AY083603
Amycolatopsis	Amycolatopsis rubida	AF222022
Amycolatopsis	Amycolatopsis sacchari	AF223354
Amycolatopsis	Amycolatopsis taiwanensis	DQ160215
Amycolatopsis	Amycolatopsis thermoflava	AF052390
Amycolatopsis	Amycolatopsis tolypomycina	AJ508241
Amycolatopsis	Amycolatopsis vancoresmycina	AJ508240
Crossiella	Crossiella cryophila	AF114806
Crossiella	Crossiella equi	AF245017
Kibdelosporangium	Kibdelosporangium albatum	AJ512462
Kibdelosporangium	Kibdelosporangium aridum	AJ311174
Kibdelosporangium	Kibdelosporangium philippinense	AJ512464
Kutzneria	Kutzneria albida	EF543522
Kutzneria	Kutzneria kofuensis	AF114801
Kutzneria	Kutzneria viridogrisea	X70429
Prauserella	Prauserella alba	AF435077
Prauserella	Prauserella halophila	AF466190
Prauserella	Prauserella rugosa	AF051342
Pseudonocardia	Pseudonocardia alaniniphila	AF056708
Pseudonocardia	Pseudonocardia alni	X76954
Pseudonocardia	Pseudonocardia ammonioxydans	AY500143
Pseudonocardia	Pseudonocardia antarctica	AJ576010
Pseudonocardia	Pseudonocardia asaccharolytica	Y08536
Pseudonocardia	Pseudonocardia aurantiaca	AF056707
Pseudonocardia	Pseudonocardia autotrophica	X54288
Pseudonocardia	Pseudonocardia benzenivorans	AJ556156
Pseudonocardia	Pseudonocardia chloroethenivorans	AF454510
Pseudonocardia	Pseudonocardia compacta	X76959
Pseudonocardia	Pseudonocardia dioxanivorans	AY340622
Pseudonocardia	Pseudonocardia halophobica	Y08534
Pseudonocardia	Pseudonocardia hydrocarbonoxydans	X76955
Pseudonocardia	Pseudonocardia kongjuensis	AJ252833
Pseudonocardia	Pseudonocardia nitrificans	X55609
Pseudonocardia	Pseudonocardia petroleophila	X80596
Pseudonocardia	Pseudonocardia saturnea	X76956
Pseudonocardia	Pseudonocardia spinosispora	AJ249206
Pseudonocardia	Pseudonocardia sulfidoxydans	Y08537
Pseudonocardia	Pseudonocardia thermophila	X53195
Pseudonocardia	Pseudonocardia xinjiangensis	AF056709
Pseudonocardia	Pseudonocardia yunnanensis	AF056706
Pseudonocardia	Pseudonocardia zijingensis	AF325725
Saccharomonospora	Saccharomonospora azurea	Z38017
Saccharomonospora	Saccharomonospora cyanea	Z38018
Saccharomonospora	Saccharomonospora glauca	Z38003
Saccharomonospora	Saccharomonospora halophila	AJ278497
Saccharomonospora	Saccharomonospora paurometabolica	AF540959
Saccharomonospora	Saccharomonospora viridis	X54286
Saccharomonospora	Saccharomonospora xinjiangensis	AF056710
Saccharopolyspora	Saccharopolyspora erythraea	X53198
Saccharopolyspora	Saccharopolyspora flava	AF154128
Saccharopolyspora	Saccharopolyspora gregorii	X76962
Saccharopolyspora	Saccharopolyspora hirsuta	U93341
Saccharopolyspora	Saccharopolyspora hordei	X53197
Saccharopolyspora	Saccharopolyspora rectivirgula	M20387
Saccharopolyspora	Saccharopolyspora spinosa	AF002818
Saccharopolyspora	Saccharopolyspora spinosporotrichia	Y09571
Saccharopolyspora	Saccharopolyspora taberi	AF002819
Saccharopolyspora	Saccharopolyspora thermophila	AF127526
Thermobispora	Thermobispora bispora	U58523
Thermocrispum	Thermocrispum agreste	X79183
Thermocrispum	Thermocrispum municipale	X79184
Streptoalloteichus	Streptoalloteichus hindustanus	D85497
Rarobacter	Rarobacter faecitabidus	Y17870
Rarobacter	Rarobacter incanus	AB056129
Sanguibacter	Sanguibacter inulinus	X79451
Sanguibacter	Sanguibacter keddieii	X79450
Sanguibacter	Sanguibacter marinus	AJ783958
Sanguibacter	Sanguibacter suarezii	X79452
Segniliparus	Segniliparus rotundus	AY608918
Segniliparus	Segniliparus rugosus	AY608920
Sporichthya	Sporichthya brevicatena	AB006164
Sporichthya	Sporichthya polymorpha	AB025317
Kitasatospora	Kitasatospora azatica	U93312
Kitasatospora	Kitasatospora cheerisanensis	AF050493
Kitasatospora	Kitasatospora cineracea	AB022875
Kitasatospora	Kitasatospora cochleata	AB022871
Kitasatospora	Kitasatospora cystarginea	U93318
Kitasatospora	Kitasatospora gansuensis	AY442265
Kitasatospora	Kitasatospora griseola	M55221
Kitasatospora	Kitasatospora kifunensis	AB022874
Kitasatospora	Kitasatospora mediocidica	U93324
Kitasatospora	Kitasatospora niigatensis	AB022876
Kitasatospora	Kitasatospora nipponensis	AY442263
Kitasatospora	Kitasatospora paracochleata	U93328
Kitasatospora	Kitasatospora paranensis	AY442268
Kitasatospora	Kitasatospora phosalacinea	M55223
Kitasatospora	Kitasatospora putterlickiae	AY189976
Kitasatospora	Kitasatospora sampliensis	AY260167
Kitasatospora	Kitasatospora setae	M55220
Kitasatospora	Kitasatospora terrestris	AY442266
Kitasatospora	Kitasatospora viridis	AY613990
Kitasatospora	Streptomyces misakiensis	AJ781325
Kitasatospora	Streptomyces purpeofuscus	AJ781364
Kitasatospora	Streptomyces purpureus	AJ781324
Streptacidiphilus	Streptacidiphilus albus	AF074415
Streptacidiphilus	Streptacidiphilus carbonis	AF074412
Streptacidiphilus	Streptacidiphilus jiangxiensis	AY314780
Streptacidiphilus	Streptacidiphilus neutrinimicus	AF074410
Streptacidiphilus	Streptacidiphilus oryzae	DQ208700
Streptomyces	Streptomyces aburaviensis	AB184178
Streptomyces	Streptomyces achromogenes	AB184561
Streptomyces	Streptomyces acidiscabies	D63865
Streptomyces	Streptomyces acrimycini	AB184110
Streptomyces	Streptomyces aculeolatus	AB184624
Streptomyces	Streptomyces afghaniensis	AJ399483
Streptomyces	Streptomyces africanus	AY208912
Streptomyces	Streptomyces alanosinicus	AB184442
Streptomyces	Streptomyces albaduncus	AB184376
Streptomyces	Streptomyces albiaxialis	AY999901
Streptomyces	Streptomyces albidochromogenes	AY999884
Streptomyces	Streptomyces albidoflavus	Z76676
Streptomyces	Streptomyces albireticuli	AY999748
Streptomyces	Streptomyces albofaciens	AB045880
Streptomyces	Streptomyces alboflavus	AB184861
Streptomyces	Streptomyces albogriseolus	AJ494865
Streptomyces	Streptomyces albolongus	AY999756
Streptomyces	Streptomyces alboniger	AY999769
Streptomyces	Streptomyces albospinus	AY999753
Streptomyces	Streptomyces albosporeus	EF626593
Streptomyces	Streptomyces alboverticillatus	AY999766
Streptomyces	Streptomyces albovinaceus	AY999759
Streptomyces	Streptomyces alboviridis	AY999760
Streptomyces	Streptomyces albulus	AB024440
Streptomyces	Streptomyces albus	AJ621602
Streptomyces	Streptomyces almquistii	AY999782
Streptomyces	Streptomyces althioticus	AY999791
Streptomyces	Streptomyces amakusaensis	AY999781
Streptomyces	Streptomyces ambofaciens	M27245
Streptomyces	Streptomyces aminophilus	AB184183
Streptomyces	Streptomyces anandii	AY999803
Streptomyces	Streptomyces anthocyanicus	AB184631
Streptomyces	Streptomyces antibioticus	AY999776
Streptomyces	Streptomyces antimycoticus	AY999831
Streptomyces	Streptomyces anulatus	AY999838
Streptomyces	Streptomyces aradus	AY999843
Streptomyces	Streptomyces arenae	AJ399485
Streptomyces	Streptomyces argenteolus	AB045872
Streptomyces	Streptomyces armeniacus	AB018092
Streptomyces	Streptomyces asiaticus	AJ391830
Streptomyces	Streptomyces asterosporus	AY999902
Streptomyces	Streptomyces atroaurantiacus	AB184593
Streptomyces	Streptomyces atroolivaceus	AJ781320
Streptomyces	Streptomyces atrovirens	AB184639
Streptomyces	Streptomyces aurantiacus	AJ781383
Streptomyces	Streptomyces aurantiogriseus	AB184188
Streptomyces	Streptomyces aureocirculatus	AB184260
Streptomyces	Streptomyces aureofaciens	AY289116
Streptomyces	Streptomyces aureorectus	AB184710
Streptomyces	Streptomyces aureoversilis	AY999849
Streptomyces	Streptomyces aureoverticillatus	AB249919
Streptomyces	Streptomyces aureus	AY094368
Streptomyces	Streptomyces avellaneus	AB184413
Streptomyces	Streptomyces avermitilis	AB078897
Streptomyces	Streptomyces avidinii	AB184395
Streptomyces	Streptomyces azureus	AB184837
Streptomyces	Streptomyces baarnensis	AB184615
Streptomyces	Streptomyces bacillaris	AB184439
Streptomyces	Streptomyces badius	AB184114
Streptomyces	Streptomyces bambergiensis	AB184869
Streptomyces	Streptomyces bangladeshensis	AY750056
Streptomyces	Streptomyces beijiangensis	AF385681
Streptomyces	Streptomyces bellus	AJ399476
Streptomyces	Streptomyces bikiniensis	X79851
Streptomyces	Streptomyces blastmyceticus	AB249910
Streptomyces	Streptomyces bluensis	X79324
Streptomyces	Streptomyces bobili	AB184328
Streptomyces	Streptomyces bottropensis	D63868
Streptomyces	Streptomyces brasiliensis	AB184106
Streptomyces	Streptomyces bungoensis	AB184696
Streptomyces	Streptomyces cacaoi	AY99819
Streptomyces	Streptomyces caelestis	X80824
Streptomyces	Streptomyces caeruleus	DQ442532
Streptomyces	Streptomyces californicus	AB184116
Streptomyces	Streptomyces calvus	AB184329
Streptomyces	Streptomyces canarius	AB184396
Streptomyces	Streptomyces candidus	AB184190
Streptomyces	Streptomyces canescens	Z76684
Streptomyces	Streptomyces cangkringensis	AJ391831
Streptomyces	Streptomyces caniferus	AB184640
Streptomyces	Streptomyces canus	AB184118
Streptomyces	Streptomyces capillispiralis	AB184577
Streptomyces	Streptomyces capoamus	AB184385
Streptomyces	Streptomyces carpaticus	AB184641
Streptomyces	Streptomyces carpinensis	AB184574
Streptomyces	Streptomyces catenulae	AJ621613
Streptomyces	Streptomyces caviscabies	AF112160
Streptomyces	Streptomyces cavourensis	DQ026671
Streptomyces	Streptomyces cellostaticus	AB184192
Streptomyces	Streptomyces celluloflavus	AB184476
Streptomyces	Streptomyces cellulosae	AB184265
Streptomyces	Streptomyces champavatii	AB184643
Streptomyces	Streptomyces chartreusis	AJ399468
Streptomyces	Streptomyces chattanoogensis	AJ621611
Streptomyces	Streptomyces cheonanensis	AY822606
Streptomyces	Streptomyces chibaensis	AB184193
Streptomyces	Streptomyces chrestomyceticus	AJ621609
Streptomyces	Streptomyces chromofuscus	AB184194
Streptomyces	Streptomyces chryseus	AB184876
Streptomyces	Streptomyces chrysomallus	AB184645
Streptomyces	Streptomyces cinereorectus	AB184619
Streptomyces	Streptomyces cinereoruber	AY999771
Streptomyces	Streptomyces cinereospinus	AB184648
Streptomyces	Streptomyces cinereus	AB184072
Streptomyces	Streptomyces cinerochromogenes	AY999745
Streptomyces	Streptomyces cinnabarinus	AJ399487
Streptomyces	Streptomyces cinnamonensis	AB184707
Streptomyces	Streptomyces cinnamoneus	AJ781378
Streptomyces	Streptomyces cirratus	AB184377
Streptomyces	Streptomyces ciscaucasicus	AY508512
Streptomyces	Streptomyces citreofluorescens	AB184195
Streptomyces	Streptomyces clavifer	DQ026670
Streptomyces	Streptomyces clavuligerus	AB045869
Streptomyces	Streptomyces coelescens	AF503496
Streptomyces	Streptomyces coelicoflavus	AB184650
Streptomyces	Streptomyces coelicolor	Z76678
Streptomyces	Streptomyces coeruleofuscus	AJ399473
Streptomyces	Streptomyces coeruleoprunus	AB184651
Streptomyces	Streptomyces coeruleorubidus	AJ306622
Streptomyces	Streptomyces coerulescens	AJ399462
Streptomyces	Streptomyces collinus	AB184123
Streptomyces	Streptomyces colombiensis	DQ026646
Streptomyces	Streptomyces costaricanus	AB249939
Streptomyces	Streptomyces cremeus	AB184124
Streptomyces	Streptomyces crystallinus	AB184652
Streptomyces	Streptomyces curacoi	EF626595
Streptomyces	Streptomyces cuspidosporus	AB184090
Streptomyces	Streptomyces cyaneofuscatus	AB184860
Streptomyces	Streptomyces cyaneus	AJ310927
Streptomyces	Streptomyces cyanoalbus	AB184882
Streptomyces	Streptomyces daghestanicus	DQ442497
Streptomyces	Streptomyces diastaticus	AB184386
Streptomyces	Streptomyces diastatochromogenes	D63867
Streptomyces	Streptomyces djakartensis	AB184657
Streptomyces	Streptomyces durhamensis	AB184405
Streptomyces	Streptomyces echinatus	AB184126
Streptomyces	Streptomyces ederensis	AB184658
Streptomyces	Streptomyces ehimensis	AY999834
Streptomyces	Streptomyces endus	AB184563
Streptomyces	Streptomyces enissocaesilis	AB249930
Streptomyces	Streptomyces erumpens	AJ621603
Streptomyces	Streptomyces erythrogriseus	AJ781328
Streptomyces	Streptomyces eurocidicus	AB184441
Streptomyces	Streptomyces europaeiscabiei	AJ007423
Streptomyces	Streptomyces eurythermus	D63870
Streptomyces	Streptomyces exfoliatus	AB184324
Streptomyces	Streptomyces felleus	Z76681
Streptomyces	Streptomyces ferralitis	AY262826
Streptomyces	Streptomyces filamentosus	AB184130
Streptomyces	Streptomyces filipinensis	AB184198
Streptomyces	Streptomyces fimbriatus	AY999844
Streptomyces	Streptomyces fimicarius	AB184269
Streptomyces	Streptomyces finlayi	AB184330
Streptomyces	Streptomyces flaveolus	AB184131
Streptomyces	Streptomyces flaveus	AB184065
Streptomyces	Streptomyces flavidofuscus	AB184655
Streptomyces	Streptomyces flavidovirens	AB184270
Streptomyces	Streptomyces flavofungini	AB184359
Streptomyces	Streptomyces flavofuscus	AB249935
Streptomyces	Streptomyces flavogriseus	AJ494864
Streptomyces	Streptomyces flavotricini	AB184132
Streptomyces	Streptomyces flavovariabilis	AJ781334
Streptomyces	Streptomyces flavovirens	AB184133
Streptomyces	Streptomyces flavoviridis	AB184842
Streptomyces	Streptomyces flocculus	AB184272
Streptomyces	Streptomyces floridae	AB184656
Streptomyces	Streptomyces fradiae	DQ026630
Streptomyces	Streptomyces fragilis	AB184200
Streptomyces	Streptomyces fulvissimus	AB184434
Streptomyces	Streptomyces fulvorobeus	AJ781331
Streptomyces	Streptomyces fumanus	AJ399463
Streptomyces	Streptomyces fumigatiscleroticus	AB184248
Streptomyces	Streptomyces galbus	X79852
Streptomyces	Streptomyces gancidicus	AB184660
Streptomyces	Streptomyces gardneri	AB184754
Streptomyces	Streptomyces gelaticus	AB184202
Streptomyces	Streptomyces geysiriensis	AB184661
Streptomyces	Streptomyces ghanaensis	AB184662
Streptomyces	Streptomyces gibsonii	AB184663
Streptomyces	Streptomyces glaucescens	AB184843
Streptomyces	Streptomyces glauciniger	AY314782
Streptomyces	Streptomyces glaucosporus	AB184664
Streptomyces	Streptomyces glaucus	AJ781332
Streptomyces	Streptomyces globisporus	EF178676
Streptomyces	Streptomyces globosus	AJ781330
Streptomyces	Streptomyces glomeratus	AJ781754
Streptomyces	Streptomyces glomeroaurantiacus	AB249983
Streptomyces	Streptomyces gobitricini	AJ781335
Streptomyces	Streptomyces goshikiensis	AB184204
Streptomyces	Streptomyces gougerotii	Z76687
Streptomyces	Streptomyces graminearus	AJ781333
Streptomyces	Streptomyces graminofaciens	AJ781329
Streptomyces	Streptomyces griseinus	AB184205
Streptomyces	Streptomyces griseoaurantiacus	AB184676
Streptomyces	Streptomyces griseobrunneus	AB249912
Streptomyces	Streptomyces griseocarneus	X99943
Streptomyces	Streptomyces griseochromogenes	AJ310923
Streptomyces	Streptomyces griseoflavus	AJ781322
Streptomyces	Streptomyces griseofuscus	AB184206
Streptomyces	Streptomyces griseoincarnatus	AJ781321
Streptomyces	Streptomyces griseoloalbus	AB184275
Streptomyces	Streptomyces griseolus	AB184136
Streptomyces	Streptomyces griseoluteus	AB184363
Streptomyces	Streptomyces griseomycini	AB184137
Streptomyces	Streptomyces griseoplanus	AB184138
Streptomyces	Streptomyces griseorubens	AB184139
Streptomyces	Streptomyces griseoruber	AY999723
Streptomyces	Streptomyces griseorubiginosus	AJ399488
Streptomyces	Streptomyces griseosporeus	AB184419
Streptomyces	Streptomyces griseostramineus	AB184140
Streptomyces	Streptomyces griseoverticillatus	AB184862
Streptomyces	Streptomyces griseoviridis	AB184125
Streptomyces	Streptomyces griseus	AF056711
Streptomyces	Streptomyces hachijoensis	EF178694
Streptomyces	Streptomyces halstedii	AB184142
Streptomyces	Streptomyces hawaiiensis	AJ399466
Streptomyces	Streptomyces hebeiensis	AY277529
Streptomyces	Streptomyces heliomycini	AJ781343
Streptomyces	Streptomyces helvaticus	AB184367
Streptomyces	Streptomyces herbaricolor	AB184212
Streptomyces	Streptomyces hiroshimensis	AB184144
Streptomyces	Streptomyces hirsutus	AB184844
Streptomyces	Streptomyces humidus	AB184213
Streptomyces	Streptomyces humiferus	AF503491
Streptomyces	Streptomyces hydrogenans	AB184868
Streptomyces	Streptomyces hygroscopicus	AJ391820
Streptomyces	Streptomyces iakyrus	AJ399489
Streptomyces	Streptomyces indiaensis	AJ781344
Streptomyces	Streptomyces indigoferus	AB184214
Streptomyces	Streptomyces indonesiensis	AJ391835
Streptomyces	Streptomyces intermedius	Z76686
Streptomyces	Streptomyces inusitatus	AJ781340
Streptomyces	Streptomyces ipomoeae	AY999840
Streptomyces	Streptomyces janthinus	AJ399478
Streptomyces	Streptomyces javensis	AJ391833
Streptomyces	Streptomyces jietaisiensis	AY314783
Streptomyces	Streptomyces kanamyceticus	AB184388
Streptomyces	Streptomyces kashimirensis	AJ781337
Streptomyces	Streptomyces kasugaensis	AB024441
Streptomyces	Streptomyces katrae	AB184409
Streptomyces	Streptomyces kifunensis	AB184635
Streptomyces	Streptomyces kishiwadensis	AJ781338
Streptomyces	Streptomyces koyangensis	AY079156
Streptomyces	Streptomyces kummingensis	AB184597
Streptomyces	Streptomyces kurssanovii	AB184325
Streptomyces	Streptomyces labedae	AB184704
Streptomyces	Streptomyces laceyi	AY094367
Streptomyces	Streptomyces lanatus	AJ399469
Streptomyces	Streptomyces lateritius	AF454764
Streptomyces	Streptomyces laurentii	AJ781342
Streptomyces	Streptomyces lavendofoliae	AJ781336
Streptomyces	Streptomyces lavendulae	AY999841
Streptomyces	Streptomyces lavenduligriseus	AB184382
Streptomyces	Streptomyces lavendulocolor	AB184216
Streptomyces	Streptomyces levis	AB184670
Streptomyces	Streptomyces libani	DQ442518
Streptomyces	Streptomyces lienomycini	AJ781353
Streptomyces	Streptomyces lilacinus	AB184819
Streptomyces	Streptomyces limosus	Z76679
Streptomyces	Streptomyces lincolnensis	X79854
Streptomyces	Streptomyces lipmanii	AB045861
Streptomyces	Streptomyces litmocidini	AB184149
Streptomyces	Streptomyces lomondensis	AJ781352
Streptomyces	Streptomyces longisporoflavus	AB184220
Streptomyces	Streptomyces longispororuber	AB184440
Streptomyces	Streptomyces longisporus	AJ399475
Streptomyces	Streptomyces longwoodensis	AJ781356
Streptomyces	Streptomyces lucensis	AB184280
Streptomyces	Streptomyces luridiscabiei	AF361784
Streptomyces	Streptomyces luridus	AB184150
Streptomyces	Streptomyces lusitanus	AB184424
Streptomyces	Streptomyces luteogriseus	AJ399490
Streptomyces	Streptomyces luteosporeus	AB184607
Streptomyces	Streptomyces luteoverticillatus	AB184803
Streptomyces	Streptomyces lydicus	Y15507
Streptomyces	Streptomyces macrosporus	Z68099
Streptomyces	Streptomyces malachitofuscus	AJ781347
Streptomyces	Streptomyces malachitospinus	AB249954
Streptomyces	Streptomyces malaysiensis	AF117304
Streptomyces	Streptomyces mashuensis	X79323
Streptomyces	Streptomyces massasporeus	AJ781323
Streptomyces	Streptomyces matensis	AB184221
Streptomyces	Streptomyces mauvecolor	AJ781358
Streptomyces	Streptomyces mediolani	AJ781354
Streptomyces	Streptomyces megasporus	Z68100
Streptomyces	Streptomyces melanogenes	AB184222
Streptomyces	Streptomyces melanosporofaciens	AJ271887
Streptomyces	Streptomyces mexicanus	AF441168
Streptomyces	Streptomyces michiganensis	AB184153
Streptomyces	Streptomyces microflavus	AB184148
Streptomyces	Streptomyces minutiscleroticus	AB184247
Streptomyces	Streptomyces mirabilis	AF112180
Streptomyces	Streptomyces misionensis	AB184285
Streptomyces	Streptomyces mobaraensis	AB184870
Streptomyces	Streptomyces monomycini	AB249936
Streptomyces	Streptomyces murinus	AB184155
Streptomyces	Streptomyces mutabilis	AB184156
Streptomyces	Streptomyces mutomycini	AJ781357
Streptomyces	Streptomyces naganishii	AB184224
Streptomyces	Streptomyces narbonensis	AB184157
Streptomyces	Streptomyces nashvillensis	AB184286
Streptomyces	Streptomyces neyagawaensis	D63869
Streptomyces	Streptomyces niger	AJ621607
Streptomyces	Streptomyces nigrescens	AB184225
Streptomyces	Streptomyces nigrifaciens	AB184158
Streptomyces	Streptomyces nitrosporeus	AB184159
Streptomyces	Streptomyces niveiciscabiei	AF361786
Streptomyces	Streptomyces niveoruber	AB184675
Streptomyces	Streptomyces noboritoensis	AB184287
Streptomyces	Streptomyces nodosus	AB184226
Streptomyces	Streptomyces nogalater	AB045886
Streptomyces	Streptomyces nojiriensis	AJ781355
Streptomyces	Streptomyces noursei	AB184678
Streptomyces	Streptomyces novaecaesareae	AB184357
Streptomyces	Streptomyces ochraceiscleroticus	AB184094
Streptomyces	Streptomyces odorifer	Z76682
Streptomyces	Streptomyces olivaceiscleroticus	AJ621606
Streptomyces	Streptomyces olivaceoviridis	AB184288
Streptomyces	Streptomyces olivaceus	AB249920
Streptomyces	Streptomyces olivochromogenes	AY094370
Streptomyces	Streptomyces olivoreticuli	AJ781345
Streptomyces	Streptomyces olivoviridis	AB184227
Streptomyces	Streptomyces omiyaensis	AB184411
Streptomyces	Streptomyces orinoci	AB184866
Streptomyces	Streptomyces pactum	AB184398
Streptomyces	Streptomyces paradoxus	AB184628
Streptomyces	Streptomyces parvisporogenes	AJ781348
Streptomyces	Streptomyces parvulus	AB184326
Streptomyces	Streptomyces parvus	AB184603
Streptomyces	Streptomyces peucetius	AB045887
Streptomyces	Streptomyces phaeochromogenes	AF500071
Streptomyces	Streptomyces phaeofaciens	AB184360
Streptomyces	Streptomyces phaeopurpureus	AB184229
Streptomyces	Streptomyces phaeoviridis	AB184230
Streptomyces	Streptomyces pharetrae	AY699792
Streptomyces	Streptomyces pilosus	AB184161
Streptomyces	Streptomyces platensis	AB045882
Streptomyces	Streptomyces pluricolorescens	AB184162
Streptomyces	Streptomyces polychromogenes	AB184292
Streptomyces	Streptomyces poonensis	AB184103
Streptomyces	Streptomyces praecox	AB184293
Streptomyces	Streptomyces prasinopilosus	AB249968
Streptomyces	Streptomyces prasinosporus	AB184390
Streptomyces	Streptomyces prasinus	AB184846
Streptomyces	Streptomyces prunicolor	AB184294
Streptomyces	Streptomyces psammoticus	AB184554
Streptomyces	Streptomyces pseudoechinosporeus	AB184100
Streptomyces	Streptomyces pseudogriseolus	AB184232
Streptomyces	Streptomyces pseudovenezuelae	AJ399481
Streptomyces	Streptomyces pulveraceus	AJ781377
Streptomyces	Streptomyces puniceus	AB184163
Streptomyces	Streptomyces puniciscabiei	AF361785
Streptomyces	Streptomyces purpurascens	AJ310925
Streptomyces	Streptomyces purpurogeneiscleroticus	AJ621604
Streptomyces	Streptomyces racemochromogenes	AB184235
Streptomyces	Streptomyces rameus	AJ781379
Streptomyces	Streptomyces ramulosus	AB184164
Streptomyces	Streptomyces rangoonensis	AJ781366
Streptomyces	Streptomyces recifensis	AB184165
Streptomyces	Streptomyces rectiverticillatus	AB184296
Streptomyces	Streptomyces rectiviolaceus	AB249932
Streptomyces	Streptomyces regensis	AB184410
Streptomyces	Streptomyces resistomycificus	AJ310926
Streptomyces	Streptomyces reticuliscabiei	AJ007428
Streptomyces	Streptomyces rhizosphaericus	AJ391834
Streptomyces	Streptomyces rimosus	AB045883
Streptomyces	Streptomyces rishiriensis	AB184383
Streptomyces	Streptomyces rochei	AB184237
Streptomyces	Streptomyces roseiscleroticus	AB184251
Streptomyces	Streptomyces roseodiastaticus	AB184683
Streptomyces	Streptomyces roseoflavus	AB184403
Streptomyces	Streptomyces roseofulvus	AB184327
Streptomyces	Streptomyces roseolilacinus	AB184167
Streptomyces	Streptomyces roseolus	AB184168
Streptomyces	Streptomyces roseosporus	AB184238
Streptomyces	Streptomyces roseoverticillatus	AJ781361
Streptomyces	Streptomyces roseoviolaceus	AJ399484
Streptomyces	Streptomyces roseoviridis	AB184239
Streptomyces	Streptomyces ruber	AB184604
Streptomyces	Streptomyces rubiginosohelvolus	AB184240
Streptomyces	Streptomyces rubiginosus	AB184241
Streptomyces	Streptomyces rubrogriseus	AF503501
Streptomyces	Streptomyces rutgersensis	Z76688
Streptomyces	Streptomyces salmonis	AB184705
Streptomyces	Streptomyces sampsonii	D63871
Streptomyces	Streptomyces sanglieri	AY094363
Streptomyces	Streptomyces sannanensis	AB184579
Streptomyces	Streptomyces sapporonensis	AB184508
Streptomyces	Streptomyces scabiei	D63862
Streptomyces	Streptomyces scabrisporus	AB030585
Streptomyces	Streptomyces sclerotialus	AJ621608
Streptomyces	Streptomyces scopiformis	AF184081
Streptomyces	Streptomyces seoulensis	AB249970
Streptomyces	Streptomyces septatus	AB184883
Streptomyces	Streptomyces setonii	AB184300
Streptomyces	Streptomyces showdoensis	AB184389
Streptomyces	Streptomyces sindenensis	AB184242
Streptomyces	Streptomyces sioyaensis	AB184171
Streptomyces	Streptomyces sodiiphilus	AY236339
Streptomyces	Streptomyces somaliensis	AJ007403
Streptomyces	Streptomyces sparsogenes	AJ391817
Streptomyces	Streptomyces spectabilis	AB184393
Streptomyces	Streptomyces speibonae	AF452714
Streptomyces	Streptomyces spheroides	AB184854
Streptomyces	Streptomyces spinoverrucosus	AJ781376
Streptomyces	Streptomyces spiralis	AB184575
Streptomyces	Streptomyces spiroverticillatus	AB184796
Streptomyces	Streptomyces sporocinereus	AJ781368
Streptomyces	Streptomyces sporoclivatus	AJ781369
Streptomyces	Streptomyces spororaveus	AJ781370
Streptomyces	Streptomyces sporoverrucosus	AB184684
Streptomyces	Streptomyces stelliscabiei	AJ007429
Streptomyces	Streptomyces stramineus	AB184720
Streptomyces	Streptomyces subrutilus	X80825
Streptomyces	Streptomyces sulfonofaciens	AJ781387
Streptomyces	Streptomyces sulphureus	DQ442546
Streptomyces	Streptomyces syringium	AJ781375
Streptomyces	Streptomyces tanashiensis	AJ781362
Streptomyces	Streptomyces tauricus	AB045879
Streptomyces	Streptomyces tendae	D63873
Streptomyces	Streptomyces termitum	AB184302
Streptomyces	Streptomyces thermoalcalitolerans	AJ000284
Streptomyces	Streptomyces thermocarboxydovorans	U94489
Streptomyces	Streptomyces thermocarboxydus	U94490
Streptomyces	Streptomyces thermocoprophilus	AJ007402
Streptomyces	Streptomyces thermodiastaticus	AB018095
Streptomyces	Streptomyces thermolineatus	Z68097
Streptomyces	Streptomyces thermospinosisporus	AF333113
Streptomyces	Streptomyces thermoviolaceus	Z68096
Streptomyces	Streptomyces thermovulgaris	Z68094
Streptomyces	Streptomyces thioluteus	AJ781360
Streptomyces	Streptomyces torulosus	AJ781367
Streptomyces	Streptomyces toxytricini	AB184173
Streptomyces	Streptomyces tricolor	AJ781380
Streptomyces	Streptomyces tubercidicus	AJ621612
Streptomyces	Streptomyces tuirus	AF503493
Streptomyces	Streptomyces turgidiscabies	AB026221
Streptomyces	Streptomyces umbrinus	AB184305
Streptomyces	Streptomyces variabilis	AB184884
Streptomyces	Streptomyces variegatus	AJ781371
Streptomyces	Streptomyces varsoviensis	AB184306
Streptomyces	Streptomyces vastus	AB184307
Streptomyces	Streptomyces venezuelae	AB045890
Streptomyces	Streptomyces vinaceus	AB184186
Streptomyces	Streptomyces vinaceusdrappus	AB184311
Streptomyces	Streptomyces violaceochromogenes	AB184312
Streptomyces	Streptomyces violaceolatus	AF503497
Streptomyces	Streptomyces violaceorectus	AB184314
Streptomyces	Streptomyces violaceoruber	AB184174
Streptomyces	Streptomyces violaceorubidus	AJ781374
Streptomyces	Streptomyces violaceusniger	AJ391822
Streptomyces	Streptomyces violarus	AJ399477
Streptomyces	Streptomyces violascens	AB184246
Streptomyces	Streptomyces violatus	AJ399480
Streptomyces	Streptomyces violens	AJ621605
Streptomyces	Streptomyces virens	AB184713
Streptomyces	Streptomyces virginiae	D85123
Streptomyces	Streptomyces viridiflavus	AJ781363
Streptomyces	Streptomyces viridiviolaceus	AB184350
Streptomyces	Streptomyces viridobrunneus	AJ781372
Streptomyces	Streptomyces viridochromogenes	AB184873
Streptomyces	Streptomyces viridodiastaticus	AB184317
Streptomyces	Streptomyces viridosporus	DQ442556
Streptomyces	Streptomyces vitaminophilus	AB184589
Streptomyces	Streptomyces wedmorensis	AB184572
Streptomyces	Streptomyces werraensis	AB184381
Streptomyces	Streptomyces willmorei	AB184374
Streptomyces	Streptomyces xanthochromogenes	AB184176
Streptomyces	Streptomyces xanthocidicus	AB184427
Streptomyces	Streptomyces xantholiticus	AB184349
Streptomyces	Streptomyces xanthophaeus	AB184177
Streptomyces	Streptomyces yatensis	AF336800
Streptomyces	Streptomyces yeochonensis	AF101415
Streptomyces	Streptomyces yerevanensis	AB184099
Streptomyces	Streptomyces yogyakartensis	AJ391827
Streptomyces	Streptomyces yokosukanensis	AB184319
Streptomyces	Streptomyces yunnanensis	AF346818
Streptomyces	Streptomyces zaomyceticus	AB184346
Acrocarpospora	Acrocarpospora corrugata	X70427
Acrocarpospora	Acrocarpospora macrocephala	AB025318
Acrocarpospora	Acrocarpospora pleiomorpha	AB006174
Herbidospora	Herbidospora cretacea	D85485
Microbispora	Microbispora amethystogenes	U48988
Microbispora	Microbispora chromogenes	U48989
Microbispora	Microbispora corallina	AB018046
Microbispora	Microbispora diastatica	U48990
Microbispora	Microbispora karnatakensis	AY445647
Microbispora	Microbispora mesophila	AF002266
Microbispora	Microbispora parva	U48985
Microbispora	Microbispora rosea	U48984
Microbispora	Microbispora thermodiastatica	U48986
Microbispora	Microbispora thermorosea	U48987
Microtetraspora	Microtetraspora fusca	U48973
Microtetraspora	Microtetraspora glauca	X97891
Microtetraspora	Microtetraspora malaysiensis	AB062383
Microtetraspora	Microtetraspora niveoalba	U48976
Nonomuraea	Nonomuraea africana	U48842
Nonomuraea	Nonomuraea angiospora	U48843
Nonomuraea	Nonomuraea dietziae	AJ278220
Nonomuraea	Nonomuraea fastidiosa	U48844
Nonomuraea	Nonomuraea ferruginea	U48845
Nonomuraea	Nonomuraea helvata	U48975
Nonomuraea	Nonomuraea kuesteri	AJ746362
Nonomuraea	Nonomuraea longicatena	AB018787
Nonomuraea	Nonomuraea polychroma	U48977
Nonomuraea	Nonomuraea pusilla	D85491
Nonomuraea	Nonomuraea recticatena	U48979
Nonomuraea	Nonomuraea roseola	U48980
Nonomuraea	Nonomuraea roseoviolacea	AB039959
Nonomuraea	Nonomuraea rubra	AF277200
Nonomuraea	Nonomuraea salmonea	X97892
Nonomuraea	Nonomuraea spiralis	U48983
Nonomuraea	Nonomuraea turkmeniaca	AF277201
Nonomuraea	Thermopolyspora flexuosa	AY039253
Planobispora	Planobispora longispora	D85494
Planobispora	Planobispora rosea	AB028654
Planomonospora	Planomonospora alba	AB062381
Planomonospora	Planomonospora parontospora	AB028653
Planomonospora	Planomonospora sphaerica	AB062382
Planomonospora	Planomonospora venezuelensis	AB028655
Planotetraspora	Planotetraspora mira	D85496
Planotetraspora	Planotetraspora silvatica	AB112082
Streptosporangium	Streptosporangium album	X89934
Streptosporangium	Streptosporangium amethystogenes	X89935
Streptosporangium	Streptosporangium carneum	X89938
Streptosporangium	Streptosporangium claviforme	X89940
Streptosporangium	Streptosporangium fragile	X89942
Streptosporangium	Streptosporangium longisporum	X89944
Streptosporangium	Streptosporangium nondiastaticum	X70426
Streptosporangium	Streptosporangium pseudovulgare	X70428
Streptosporangium	Streptosporangium purpuratum	AF191735
Streptosporangium	Streptosporangium roseum	X70425
Streptosporangium	Streptosporangium subroseum	AF191734
Streptosporangium	Streptosporangium violaceochromogenes	X89951
Streptosporangium	Streptosporangium viridialbum	U48998
Streptosporangium	Streptosporangium vulgare	X89955
Streptosporangium	Streptosporangium yunnanense	AF191733
Actinocorallia	Actinocorallia aurantiaca	AF134066
Actinocorallia	Actinocorallia caverna	AY966427
Actinocorallia	Actinocorallia glomerata	D50660
Actinocorallia	Actinocorallia herbida	D85473
Actinocorallia	Actinocorallia libanotica	U49007
Actinocorallia	Actinocorallia longicatena	AF163117
Actinomadura	Actinomadura atramentaria	U49000
Actinomadura	Actinomadura catellatispora	AF154127
Actinomadura	Actinomadura citrea	U49001
Actinomadura	Actinomadura coerulea	U49002
Actinomadura	Actinomadura cremea	AF134067
Actinomadura	Actinomadura echinospora	U49004
Actinomadura	Actinomadura fibrosa	AF163114
Actinomadura	Actinomadura formosensis	AF002263
Actinomadura	Actinomadura fulvescens	U49005
Actinomadura	Actinomadura glauciflava	AF153881
Actinomadura	Actinomadura hallensis	DQ076484
Actinomadura	Actinomadura hibisca	AJ420136
Actinomadura	Actinomadura kijaniata	X97890
Actinomadura	Actinomadura latina	AY035998
Actinomadura	Actinomadura livida	AF163116
Actinomadura	Actinomadura luteofluorescens	U49008
Actinomadura	Actinomadura macra	U49009
Actinomadura	Actinomadura madurae	X97889
Actinomadura	Actinomadura mexicana	AF277195
Actinomadura	Actinomadura meyerae	AY273787
Actinomadura	Actinomadura namibiensis	AJ420134
Actinomadura	Actinomadura napierensis	AY568292
Actinomadura	Actinomadura nitritigenes	AY035999
Actinomadura	Actinomadura oligospora	AF163118
Actinomadura	Actinomadura pelletieri	AF163119
Actinomadura	Actinomadura rubrobunea	AJ293711
Actinomadura	Actinomadura rugatobispora	U49010
Actinomadura	Actinomadura spadix	AF163120
Actinomadura	Actinomadura umbrina	AF163121
Actinomadura	Actinomadura verrucosospora	U49011
Actinomadura	Actinomadura vinacea	AF134070
Actinomadura	Actinomadura viridilutea	D86943
Actinomadura	Actinomadura viridis	D85467
Actinomadura	Actinomadura yumaensis	AF163122
Spirillospora	Spirillospora albida	D85498
Thermomonospora	Thermomonospora chromogena	AF028246
Thermomonospora	Thermomonospora curvata	X97893
Tsukamurella	Tsukamurella inchonensis	X85955
Tsukamurella	Tsukamurella paurometabola	X80628
Tsukamurella	Tsukamurella pulmonis	X92981
Tsukamurella	Tsukamurella spumae	Z37150
Tsukamurella	Tsukamurella strandjordii	AF283283
Tsukamurella	Tsukamurella tyrosinosolvens	Y12246
Williamsia	Williamsia deligens	AJ920290
Williamsia	Williamsia maris	AB010909
Williamsia	Williamsia muralis	Y17384
Williamsia	Williamsia sp	AY894336
Acidothermus	Acidothermus cellulolyticus	X70635
Microsphaera	Microsphaera multipartita	Y08541
Bifidobacterium	Bifidobacterium adolescentis	M58729
Bifidobacterium	Bifidobacterium angulatum	D86182
Bifidobacterium	Bifidobacterium animalis	X70971
Bifidobacterium	Bifidobacterium asteroides	M58730
Bifidobacterium	Bifidobacterium bifidum	M38018
Bifidobacterium	Bifidobacterium boum	D86190
Bifidobacterium	Bifidobacterium breve	M58731
Bifidobacterium	Bifidobacterium catenulatum	M58732
Bifidobacterium	Bifidobacterium choerinum	D86186
Bifidobacterium	Bifidobacterium coryneforme	M58733
Bifidobacterium	Bifidobacterium cuniculi	M58734
Bifidobacterium	Bifidobacterium dentium	D86183
Bifidobacterium	Bifidobacterium gallicum	D86189
Bifidobacterium	Bifidobacterium gallinarum	D86191
Bifidobacterium	Bifidobacterium indicum	M58737
Bifidobacterium	Bifidobacterium longum	M58739
Bifidobacterium	Bifidobacterium magnum	M58740
Bifidobacterium	Bifidobacterium merycicum	D86192
Bifidobacterium	Bifidobacterium minimum	M58741
Bifidobacterium	Bifidobacterium pseudocatenulatum	D86187
Bifidobacterium	Bifidobacterium pseudolongum	M58742
Bifidobacterium	Bifidobacterium psychraerophilum	AY174108
Bifidobacterium	Bifidobacterium pullorum	D86196
Bifidobacterium	Bifidobacterium ruminantium	D86197
Bifidobacterium	Bifidobacterium saeculare	D89328
Bifidobacterium	Bifidobacterium scardovii	AJ307005
Bifidobacterium	Bifidobacterium subtile	D89378
Bifidobacterium	Bifidobacterium suis	M58743
Bifidobacterium	Bifidobacterium thermacidophilum	AY148470
Bifidobacterium	Bifidobacterium thermophilum	U10151
Gardnerella	Gardnerella vaginalis	M58744
Parascardovia	Parascardovia denticolens	D89331
Scardovia	Scardovia inopinata	AB029087
Aeriscardovia	Aeriscardovia aeriphila	AY174107
Turicella	Turicella otitidis	X73976
Atopobium	Atopobium fossor	L34620
Atopobium	Atopobium minutum	M59059
Atopobium	Atopobium parvulum	X67150
Atopobium	Atopobium rimae	AF292371
Atopobium	Atopobium vaginae	Y17195
Collinsella	Collinsella aerofaciens	AB011816
Collinsella	Collinsella intestinalis	AB031063
Collinsella	Collinsella stercoris	AB031061
Coriobacterium	Coriobacterium glomerans	X79048
Cryptobacterium	Cryptobacterium curtum	AB019260
Eggerthella	Eggerthella hongkongensis	AY288517
Eggerthella	Eggerthella lenta	AF292375
Eggerthella	Eggerthella sinensis	AY321958
Olsenella	Olsenella profusa	AF292374
Olsenella	Olsenella uli	AF292373
Slackia	Slackia exigua	AF101240
Slackia	Slackia faecicanis	AJ608686
Slackia	Slackia heliotrinireducens	AF101241
Denitrobacterium	Denitrobacterium detoxificans	U43492
Patulibacter	Patulibacter minatonensis	AB193261
Conexibacter	Conexibacter woesei	AJ440237
Rubrobacter	Rubrobacter radiotolerans	X87134
Rubrobacter	Rubrobacter taiwanensis	AF465803
Rubrobacter	Rubrobacter xylanophilus	X87135
Solirubrobacter	Solirubrobacter pauli	AY039806
Thermoleophilum	Thermoleophilum album	AJ458462
Thermoleophilum	Thermoleophilum minutum	AJ458464
Bogoriella	Bogoriella caseilytica	Y09911
Sphaerobacter	Sphaerobacter thermophilus	X53210
Aquifex	Aquifex pyrophilus	M83548
Hydrogenivirga	Hydrogenivirga caldilitoris	AB120294
Hydrogenobacter	Hydrogenobacter hydrogenophilus	Z30242
Hydrogenobacter	Hydrogenobacter subterraneus	AB026268
Hydrogenobacter	Hydrogenobacter thermophilus	Z30214
Hydrogenobaculum	Hydrogenobaculum acidophilum	D16296
Hydrogenothermus	Hydrogenothermus marinus	AJ292525
Persephonella	Persephonella guaymasensis	AF385630
Persephonella	Persephonella hydrogeniphila	AB086419
Persephonella	Persephonella marina	AF188332
Sulfurihydrogenibium	Sulfurihydrogenibium azorense	AF528192
Sulfurihydrogenibium	Sulfurihydrogenibium subterraneum	AB071324
Sulfurihydrogenibium	Sulfurihydrogenibium yellowstonense	AY686713
Thermocrinis	Thermocrinis albus	AJ278895
Thermocrinis	Thermocrinis ruber	AJ005640
Balnearium	Balnearium lithotrophicum	AB105049
Desulfurobacterium	Desulfurobacterium thermolithotrophum	AJ001049
Thermovibrio	Thermovibrio ammoniificans	AY263403
Thermovibrio	Thermovibrio ruber	AJ316619
Anaerophaga	Anaerophaga thermohalophila	AJ418048
Anaerorhabdus	Anaerorhabdus furcosa	AX109272
Bacteroides	Bacteroides acidifaciens	AB021164
Bacteroides	Bacteroides caccae	X83951
Bacteroides	Bacteroides cellulosolvens	L35517
Bacteroides	Bacteroides coagulans	DQ497990
Bacteroides	Bacteroides coprocola	AB200224
Bacteroides	Bacteroides coprosuis	AF319778
Bacteroides	Bacteroides distasonis	M86695
Bacteroides	Bacteroides dorei	AB242142
Bacteroides	Bacteroides eggerthii	L16485
Bacteroides	Bacteroides finegoldii	AB222699
Bacteroides	Bacteroides fragilis	X83935
Bacteroides	Bacteroides galacturonicus	DQ497994
Bacteroides	Bacteroides helcogenes	AB200227
Bacteroides	Bacteroides intestinalis	AB214328
Bacteroides	Bacteroides massiliensis	AY126616
Bacteroides	Bacteroides merdae	X83954
Bacteroides	Bacteroides nordii	AY608697
Bacteroides	Bacteroides ovatus	X83952
Bacteroides	Bacteroides pectinophilus	DQ497993
Bacteroides	Bacteroides plebeius	AB200217
Bacteroides	Bacteroides pyogenes	AB200229
Bacteroides	Bacteroides salyersiae	AY608696
Bacteroides	Bacteroides splanchnicus	L16496
Bacteroides	Bacteroides stercoris	X83953
Bacteroides	Bacteroides suis	DQ497991
Bacteroides	Bacteroides tectus	AB200228
Bacteroides	Bacteroides thetaiotaomicron	L16489
Bacteroides	Bacteroides uniformis	L16486
Bacteroides	Bacteroides ureolyticus	L04321
Bacteroides	Bacteroides vulgatus	M58762
Bacteroides	Bacteroides xylanolyticus	DQ497992
Megamonas	Megamonas hypermegale	AJ420107
Pontibacter	Pontibacter actiniarum	AY989908
Dysgonomonas	Dysgonomonas capnocytophagoides	U41355
Dysgonomonas	Dysgonomonas gadei	Y18530
Dysgonomonas	Dysgonomonas mossii	AJ319867
Paludibacter	Paludibacter propionicigenes	AB078842
Parabacteroides	Parabacteroides distasonis	AB238922
Parabacteroides	Parabacteroides goldsteinii	AY974070
Porphyromonas	Porphyromonas asaccharolytica	L16490
Porphyromonas	Porphyromonas cangingivalis	X76259
Porphyromonas	Porphyromonas canoris	X76261
Porphyromonas	Porphyromonas cansulci	X76260
Porphyromonas	Porphyromonas catoniae	X82823
Porphyromonas	Porphyromonas circumdentaria	L26102
Porphyromonas	Porphyromonas crevioricanis	DQ677836
Porphyromonas	Porphyromonas endodontalis	L16491
Porphyromonas	Porphyromonas gingivalis	L16492
Porphyromonas	Porphyromonas gingivicanis	DQ677835
Porphyromonas	Porphyromonas gulae	AF208290
Porphyromonas	Porphyromonas levii	L16493
Porphyromonas	Porphyromonas macacae	L16494
Porphyromonas	Porphyromonas salivosa	L26103
Porphyromonas	Porphyromonas somerae	AY968205
Porphyromonas	Porphyromonas uenonis	AY570514
Proteiniphilum	Proteiniphilum acetatigenes	AY742226
Tannerella	Tannerella forsythensis	L16495
Hallella	Hallella seregens	X81877
Prevotella	Prevotella albensis	AJ011683
Prevotella	Prevotella baroniae	AY840553
Prevotella	Prevotella bergensis	AY350613
Prevotella	Prevotella bivia	L16475
Prevotella	Prevotella brevis	AJ011682
Prevotella	Prevotella bryantii	AJ006457
Prevotella	Prevotella buccae	L16477
Prevotella	Prevotella buccalis	L16476
Prevotella	Prevotella corporis	L16465
Prevotella	Prevotella dentalis	X81876
Prevotella	Prevotella denticola	L16467
Prevotella	Prevotella disiens	L16483
Prevotella	Prevotella enoeca	AJ005635
Prevotella	Prevotella heparinolytica	L16487
Prevotella	Prevotella intermedia	X73965
Prevotella	Prevotella loescheii	L16481
Prevotella	Prevotella marshii	AF481227
Prevotella	Prevotella melaninogenica	L16469
Prevotella	Prevotella multiformis	AB182483
Prevotella	Prevotella multisaccharivorax	AB200414
Prevotella	Prevotella nigrescens	L16471
Prevotella	Prevotella oralis	L16480
Prevotella	Prevotella oris	L16474
Prevotella	Prevotella oulorum	L16472
Prevotella	Prevotella pallens	Y13105
Prevotella	Prevotella ruminicola	L16482
Prevotella	Prevotella salivae	AB108826
Prevotella	Prevotella shahii	AB108825
Prevotella	Prevotella tannerae	AJ005634
Prevotella	Prevotella veroralis	L16473
Prevotella	Prevotella zoogleoformans	L16488
Xylanibacter	Bacteroidales str	AB078826
Alistipes	Alistipes finegoldii	AJ518874
Alistipes	Alistipes putredinis	L16497
Alkaliflexus	Alkaliflexus imshenetskii	AJ784993
Marinilabilia	Marinilabilia salmonicolor	D12672
Petrimonas	Petrimonas sulfuriphila	AY570690
Rikenella	Rikenella microfusus	L16498
Algoriphagus	Algoriphagus antarcticus	AJ577141
Algoriphagus	Algoriphagus aquimarinus	AJ575264
Algoriphagus	Algoriphagus chordae	AJ575265
Algoriphagus	Algoriphagus terrigena	DQ178979
Algoriphagus	Algoriphagus winogradskyi	AJ575263
Algoriphagus	Algoriphagus yeomjeoni	AY699794
Brumimicrobium	Brumimicrobium glaciale	AF521195
Cryomorpha	Cryomorpha ignava	AF170738
Fluviicola	Fluviicola taffensis	AF493694
Owenweeksia	Owenweeksia hongkongensis	AB125062
Aequorivita	Aequorivita antarctica	AY027802
Aequorivita	Aequorivita crocea	AY027806
Aequorivita	Aequorivita lipolytica	AY027805
Aequorivita	Aequorivita sublithincola	AF170749
Algibacter	Algibacter lectus	AY187689
Arenibacter	Arenibacter certesii	AY271622
Arenibacter	Arenibacter latericius	AF052742
Arenibacter	Arenibacter palladensis	AJ575643
Arenibacter	Arenibacter troitsensis	AB080771
Bergeyella	Bergeyella zoohelcum	M93153
Bizionia	Bizionia algoritergicola	AY694003
Bizionia	Bizionia gelidisalsuginis	AY694004
Bizionia	Bizionia myxarmorum	AY694002
Bizionia	Bizionia paragorgiae	AY651070
Bizionia	Bizionia saleffrena	AY694005
Capnocytophaga	Capnocytophaga canimorsus	L14637
Capnocytophaga	Capnocytophaga cynodegmi	X97245
Capnocytophaga	Capnocytophaga gingivalis	X67608
Capnocytophaga	Capnocytophaga granulosa	X97248
Capnocytophaga	Capnocytophaga haemolytica	X97247
Capnocytophaga	Capnocytophaga ochracea	U41350
Capnocytophaga	Capnocytophaga sputigena	X67609
Cellulophaga	Cellulophaga algicola	AF001366
Cellulophaga	Cellulophaga baltica	AJ005972
Cellulophaga	Cellulophaga fucicola	AJ005973
Cellulophaga	Cellulophaga lytica	D12666
Cellulophaga	Cellulophaga pacifica	AB100840
Chryseobacterium	Chryseobacterium meningosepticum	M58776
Chryseobacterium	Chryseobacterium miricola	AB071953
Chryseobacterium	Chryseobacterium balustinum	M58771
Chryseobacterium	Chryseobacterium daecheongense	AJ457206
Chryseobacterium	Chryseobacterium defluvii	AJ309324
Chryseobacterium	Chryseobacterium formosense	AJ715377
Chryseobacterium	Chryseobacterium gleum	M58772
Chryseobacterium	Chryseobacterium hispanicum	AM159183
Chryseobacterium	Chryseobacterium indologenes	M58773
Chryseobacterium	Chryseobacterium indoltheticum	M58774
Chryseobacterium	Chryseobacterium joostei	AJ271010
Chryseobacterium	Chryseobacterium piscium	AM040439
Chryseobacterium	Chryseobacterium scophthalmum	AJ271009
Chryseobacterium	Chryseobacterium shigense	AB193101
Chryseobacterium	Chryseobacterium soldanellicola	AY883415
Chryseobacterium	Chryseobacterium taeanense	AY883416
Chryseobacterium	Chryseobacterium taichungense	AJ843132
Chryseobacterium	Chryseobacterium taiwanensis	DQ318789
Chryseobacterium	Chryseobacterium vrystaatense	AJ871397
Chryseobacterium	Chryseobacterium wanjuense	DQ256729
Cloacibacterium	Cf. Bergeyella	AJ575430
Coenonia	Coenonia anatina	Y17612
Costertonia	Costertonia aggregata	DQ167246
Croceibacter	Croceibacter atlanticus	AY163576
Donghaeana	Donghaeana dokdonensis	DQ017065
Elizabethkingia	Elizabethkingia meningoseptica	AJ704540
Empedobacter	Empedobacter brevis	AM177497
Epilithonimonas	Epilithonimonas tenax	AF493696
Flavobacterium	Flavobacterium antarcticum	AY581113
Flavobacterium	Flavobacterium aquatile	M62797
Flavobacterium	Flavobacterium branchiophilum	D14017
Flavobacterium	Flavobacterium columnare	D12659
Flavobacterium	Flavobacterium degerlachei	AJ557886
Flavobacterium	Flavobacterium denitrificans	AJ318907
Flavobacterium	Flavobacterium ferrugineum	M62798
Flavobacterium	Flavobacterium flevense	M58767
Flavobacterium	Flavobacterium frigidarium	AF162266
Flavobacterium	Flavobacterium frigoris	AJ557887
Flavobacterium	Flavobacterium fryxellicola	AJ811961
Flavobacterium	Flavobacterium gelidilacus	AJ440996
Flavobacterium	Flavobacterium gillisiae	U85889
Flavobacterium	Flavobacterium granuli	AB180738
Flavobacterium	Flavobacterium hibernum	L39067
Flavobacterium	Flavobacterium hydatis	M58764
Flavobacterium	Flavobacterium johnsoniae	M59051
Flavobacterium	Flavobacterium limicola	AB075230
Flavobacterium	Flavobacterium micromati	AJ557888
Flavobacterium	Flavobacterium mizutaii	M58796
Flavobacterium	Flavobacterium omnivorum	AF433174
Flavobacterium	Flavobacterium pectinovorum	AM230490
Flavobacterium	Flavobacterium psychrolimnae	AJ585428
Flavobacterium	Flavobacterium psychrophilum	D12670
Flavobacterium	Flavobacterium saccharophilum	AM230491
Flavobacterium	Flavobacterium saliperosum	DQ021903
Flavobacterium	Flavobacterium segetis	AY581115
Flavobacterium	Flavobacterium soli	DQ178976
Flavobacterium	Flavobacterium succinicans	AM230492
Flavobacterium	Flavobacterium tegetincola	U85887
Flavobacterium	Flavobacterium weaverense	AY581114
Flavobacterium	Flavobacterium xanthum	AF030380
Flavobacterium	Flavobacterium xinjiangense	AF433173
Flavobacterium	Flavobacterium yabuuchiae	D14021
Formosa	Formosa agariphila	AY187688
Formosa	Formosa algae	AY228461
Gaetbulibacter	Gaetbulibacter saemankumensis	AY883937
Gaetbulimicrobium	Gaetbulimicrobium brevivitae	AY987367
Gelidibacter	Gelidibacter algens	U62914
Gelidibacter	Gelidibacter gilvus	AF001369
Gelidibacter	Gelidibacter mesophilus	AJ344133
Gelidibacter	Gelidibacter salicanalis	AY694009
Gillisia	Gillisia hiemivivida	AY694006
Gillisia	Gillisia illustrilutea	AY694008
Gillisia	Gillisia limnaea	AJ440991
Gillisia	Gillisia mitskevichiae	AY576655
Gillisia	Gillisia sandarakina	AY694007
Gillisia	Gillisia sp	DQ202393
Gramella	Gramella echinicola	AY608409
Gramella	Gramella portivictoriae	DQ002871
Kaistella	Kaistella koreensis	AF344179
Kordia	Kordia algicida	AY195836
Krokinobacter	Dokdonia donghaensis	DQ003276
Krokinobacter	Krokinobacter diafertikos	AB198089
Krokinobacter	Krokinobacter eikastus	AB198088
Krokinobacter	Krokinobacter genikus	AB198086
Lacinutrix	Lacinutrix copepodicola	AY694001
Lutibacter	Lutibacter litoralis	AY962293
Maribacter	Maribacter aquivivus	AY271625
Maribacter	Maribacter dokdonensis	AY960749
Maribacter	Maribacter orientalis	AY271624
Maribacter	Maribacter sedimenticola	AY271623
Maribacter	Maribacter ulvicola	AY271626
Mariniflexile	Algibacter gromovii	DQ312294
Mesonia	Mesonia algae	AF536383
Muricauda	Muricauda aquimarina	AY445075
Muricauda	Muricauda flavescens	AY445073
Muricauda	Muricauda ruestringensis	AF218782
Myroides	Myroides odoratimimus	AJ854059
Myroides	Myroides odoratus	M58777
Myroides	Myroides sp	AB176662
Nonlabens	Nonlabens tegetincola	AY987349
Olleya	Olleya marilimosa	AY586527
Ornithobacterium	Ornithobacterium rhinotracheale	L19156
Persicivirga	Persicivirga xylanidelens	AF493688
Pibocella	Pibocella ponti	AY576654
Polaribacter	Polaribacter irgensii	AY167314
Polaribacter	Polaribacter butkevichii	AY189722
Polaribacter	Polaribacter dokdonensis	DQ004686
Polaribacter	Polaribacter filamentus	U73726
Polaribacter	Polaribacter franzmannii	U14586
Polaribacter	Polaribacter glomeratus	M58775
Psychroflexus	Psychroflexus gondwanensis	M92278
Psychroflexus	Psychroflexus torquis	U85881
Psychroflexus	Psychroflexus tropicus	AF513434
Psychroserpens	Psychroserpens burtonensis	U62913
Psychroserpens	Psychroserpens mesophilus	DQ001321
Riemerella	Riemerella anatipestifer	U60101
Riemerella	Riemerella columbina	AF181448
Robiginitalea	Robiginitalea biformata	AY424899
Salegentibacter	Salegentibacter salegens	M92279
Sandarakinotalea	Sandarakinobacter sediminis	AB206954
Sediminicola	Salegentibacter flavus	AY682200
Sediminicola	Salegentibacter holothuriorum	AB116148
Sediminicola	Salegentibacter mishustinae	AY576653
Sediminicola	Sediminicola luteus	AB206956
Sejongia	Sejongia antarctica	AY553293
Sejongia	Sejongia jeonii	AY553294
Stenothermobacter	Stenothermobacter spongiae	DQ064789
Subsaxibacter	Subsaxibacter broadyi	AY693999
Subsaximicrobium	Subsaximicrobium saxinquilinus	AY693998
Subsaximicrobium	Subsaximicrobium wynnwilliamsii	AY693997
Tenacibaculum	Tenacibaculum aestuarii	DQ314760
Tenacibaculum	Tenacibaculum amylolyticum	AB032505
Tenacibaculum	Tenacibaculum litoreum	AY962294
Tenacibaculum	Tenacibaculum lutimaris	AY661691
Tenacibaculum	Tenacibaculum maritimum	M64629
Tenacibaculum	Tenacibaculum mesophilum	AB032501
Tenacibaculum	Tenacibaculum ovolyticum	AB032506
Tenacibaculum	Tenacibaculum skagerrakense	AF469612
Ulvibacter	Ulvibacter litoralis	AY243096
Vitellibacter	Vitellibacter vladivostokensis	AB071382
Weeksella	Weeksella virosa	M93152
Winogradskyella	Winodgradskyella epiphytica	AY521224
Winogradskyella	Winogradskyella eximia	AY521225
Winogradskyella	Winogradskyella poriferorum	AY848823
Winogradskyella	Winogradskyella thalassocola	AY521223
Yeosuana	Yeosuana aromativorans	AY682382
Zobellia	Zobellia amurskyensis	AB121974
Zobellia	Zobellia galactanivorans	AF208293
Zobellia	Zobellia laminariae	AB121975
Zobellia	Zobellia russellii	AB121976
Zobellia	Zobellia uliginosa	M62799
Balneola	Balneola vulgaris	AY576749
Chitinophaga	Chitinophaga pinensis	AF078775
Chitinophaga	Chitinophaga sp	DQ062743
Rhodothermus	Rhodothermus marinus	X80994
Salinibacter	Salinibacter ruber	AF323500
Flammeovirga	Flammeovirga aprica	D12655
Flammeovirga	Flammeovirga yaeyamensis	AB247554
Flexibacter	Flexibacter aggregans	M64628
Flexibacter	Flexibacter aurantiacus	M62792
Flexibacter	Flexibacter elegans	M58783
Flexibacter	Flexibacter filiformis	M58782
Flexibacter	Flexibacter japonensis	AB078055
Flexibacter	Flexibacter sancti	M62795
Flexithrix	Flexithrix dorotheae	AF039296
Persicobacter	Persicobacter diffluens	D12660
Thermonema	Thermonema lapsum	L11703
Thermonema	Thermonema rossianum	Y08956
Adhaeribacter	Adhaeribacter aquaticus	AJ626894
Aquiflexum	Aquiflexum balticum	AJ744861
Aquimarina	Aquimarina intermedia	AM113977
Aquimarina	Aquimarina muelleri	AY608406
Arcicella	Arcicella aquatica	AJ535729
Belliella	Belliella baltica	AJ564643
Cardinium	Candidatus Cardinium	AY331187
Cyclobacterium	Cyclobacterium amurskyense	AY960985
Cyclobacterium	Cyclobacterium marinum	M62788
Cytophaga	Cytophaga arvensicola	D12657
Cytophaga	Cytophaga aurantiaca	D12658
Cytophaga	Cytophaga fermentans	M58766
Cytophaga	Cytophaga hutchinsonii	M58768
Cytophaga	Cytophaga latercula	M58769
Dyadobacter	Dyadobacter crusticola	AJ821885
Dyadobacter	Dyadobacter fermentans	AF137029
Dyadobacter	Dyadobacter ginsengisoli	AB245369
Effluviibacter	Sedimentibacter rubrus	AM049256
Emticicia	Emticicia oligotrophica	AY904352
Flectobacillus	Flectobacillus major	M62787
Flectobacillus	Flectobacillus sp	DQ112352
Flexibacter	Flexibacter canadensis	M62793
Flexibacter	Flexibacter flexilis	M62794
Flexibacter	Flexibacter litoralis	M58784
Flexibacter	Flexibacter polymorphus	M58786
Flexibacter	Flexibacter roseolus	M58787
Flexibacter	Flexibacter ruber	M58788
Flexibacter	Flexibacter tractuosus	M58789
Hongiella	Hongiella halophila	AY264839
Hongiella	Hongiella mannitolivorans	AY264838
Hongiella	Hongiella marincola	AY533663
Hongiella	Hongiella ornithinivorans	AY264840
[truncated: 3,880 more rows]
