# Supplementary material for: Dynamics of microbiota during mechanical ventilation in aspiration pneumonia
Source: BMC Pulm Med. 2019 Dec 23;19:260. doi: 10.1186/s12890-019-1021-5 (PMC6929358; doi:10.1186/s12890-019-1021-5)
Supplement: Supplementary file 3 — Additional file 3: Figure S1–1, S1–2. Proportions of bacterial flora in saliva and tracheal aspirate (individual cases). [file 12890_2019_1021_MOESM3_ESM.zip]

Archive with 2 entries (2 files):
- S1-1 FigR2.tif
- S1-2 FigR2.tif
