# Supplementary material for: Dynamics of microbiota during mechanical ventilation in aspiration pneumonia
Source: BMC Pulm Med. 2019 Dec 23;19:260. doi: 10.1186/s12890-019-1021-5 (PMC6929358; doi:10.1186/s12890-019-1021-5)
Supplement: Supplementary file 4 — Additional file 4: Figure S2–1, S2–2. Unsupervised hierarchical clustering of genus for samples of saliva and tracheal aspirate. [file 12890_2019_1021_MOESM4_ESM.zip]

Archive with 2 entries (2 files):
- S2-1 FigR2.tif
- S2-2 FigR2.tif
